# Supplementary material for: Two lysosomal genes ATP13A2 and GBA1 interact to drive neurodegeneration
Source: Mol Neurodegener. 2026 Jan 30;21:18. doi: 10.1186/s13024-025-00923-z (PMC13001375; doi:10.1186/s13024-025-00923-z)
Supplement: Supplementary file 2 — Supplementary Material 2 [file 13024_2025_923_MOESM2_ESM.xlsx]

## Sheet: Summary
Table S1 List of LSD genes, the climbing phenotypes of their heterozygous LOF alleles, and their synergistic effects on climbing when combined with Gba1b heterozygous LOF
#	Human Gene	Fly Gene	DIOPT Score (out of 19)	Climbing defects in heterozygous LOF?	Synergistic Climbing Defect with Gba1b-/+?	Source	Stock Number	Genotype
1	ATP13A2	anne	13	Yes	Yes	BDSC	94599	y[1] w[67c23]; TI{GFP[3xP3.cLa]=CRIMIC.TG4.1}anne[CR70036-TG4.1]/In(4)ci[D], ci[D] pan[ciD]
2	GLA	CG7997	14	No	No	BDSC	41425	y[1] w[*]; Mi{y[+mDint2]=MIC}CG7997[MI05592]/SM6a
3	GLB1	Ect3	15	Yes	No	BDSC	600090	y[1] w[*]; Df(3R)CRIMIC-CR70994 TI{GFP[3xP3.cLa]=CRIMIC.TG4.2}Ect3[CR70994-KO-TG4.2]/TM3, Sb[1] Ser[1]
3	GLB1	Gal	14	No	No	BDSC	78954	y[1] w[*]; TI{GFP[3xP3.cLa]=CRIMIC.TG4.0}Gal[CR00570-TG4.0] asRNA:CR43866[CR00570-TG4.0-X]
4	HEXA	Hexo2	12	No	No	BDSC	80603	y[1] w[*] TI{GFP[3xP3.cLa]=CRIMIC.TG4.2}Hexo2[CR00593-TG4.2]
6	PSAP	Sap-r	14	No	No	BDSC	55571	y[1] w[*]; Mi{y[+mDint2]=MIC}Sap-r[MI11015]/TM3, Sb[1] Ser[1]
7	SMPD1	CG15533	8	No	No	BDSC	600038	y[1] w[*]; TI{GFP[3xP3.cLa]=CRIMIC.TG4.2}CG15533[CR70998-TG4.2]/TM3, Sb[1] Ser[1]
8	IDUA	CG6201	14	No	No	BDSC	600125	y[1] w[*]; TI{GFP[3xP3.cLa]=KozakGAL4}Idua[CR70996-KO-kG4]/SM6a
9	IDS	Ids	18	No	No	Bellen Lab	N/A	y[1] w[*]; TI{GFP[3xP3.cLa]=KozakGAL4}Ids[CR70996-KO-kG4]/TM3, Sb[1] Ser[1]
10	SGSH	Sgsh	16	Yes	No	BDSC	82437	w[1118]; TI{RFP[3xP3.cUa]=TI}Sgsh[KO]/TM6B, Tb[1]
11	NAGLU	CG13397	17	No	No	BDSC	82436	w[1118]; TI{RFP[3xP3.cUa]=TI}Naglu[KO]/CyO
12	HGSNAT	CG6903	15	No	No	BDSC	81140	y[1] w[*] TI{GFP[3xP3.cLa]=CRIMIC.GT14}Hgsnat[CR00046]
13	GNS	CG18278	15	No	No	BDSC	98649	y[1] w[*]; Df(2R)CRIMIC-CR70845 TI{GFP[3xP3.cLa]=KozakGAL4}CG18278[CR70845-KO-kG4]/SM6a
14	ARSB	CG7402	13	No	No	BDSC	95019	y[1] w[*]; TI{GFP[3xP3.cLa]=KozakGAL4}CG7402[CR70280-KO-kG4]/TM3, Sb[1] Ser[1]
15	MAN2B1	LManII	16	No	No	BDSC	66808	y[1] w[*]; Mi{Trojan-GAL4.0}LManII[MI08174-TG4.0]/SM6a
16	MANBA	beta-Man	14	No	No	BDSC	600037	y[1] w[*]; TI{GFP[3xP3.cLa]=CRIMIC.TG4.1}beta-Man[CR70997-TG4.1]/TM3, Sb[1] Ser[1]
17	FUCA1	Fuca	13	No	No	BDSC	53416	y[1] w[*]; Mi{y[+mDint2]=MIC}Fuca[MI09867]
18	NAGA	CG5731	16	Yes	No	BDSC	98531	y[1] w[*]; TI{GFP[3xP3.cLa]=CRIMIC.TG4.0}CG5731[CR70593-KO-TG4.0]/SM6a
19	LIPA	Lip4	14	No	No	BDSC	602230	y[1] w[*]; TI{GFP[3xP3.cLa]=CRIMIC.TG4.0}Lip4[CR70999-TG4.0]
19	LIPA	Lip3	15	No	No	BDSC	92686	y[1] w[*]; TI{GFP[3xP3.cLa]=CRIMIC.TG4.0}Lip3[CR70009-TG4.0]/TM3, Sb[1] Ser[1]
20	SUMF1	CG7049	14	No	No	BDSC	81096	w[1118]; TI{RFP[3xP3.cUa]=TI}CG7049[KO]/TM6B, Tb[+]
21	GNPTAB	CG8027	15	No	No	BDSC	94946	y[1] w[*]; TI{GFP[3xP3.cLa]=KozakGAL4}Gnptab[CR70008-KO-kG4]/SM6a
22	CTNS	CG17119	16	No	No	BDSC	56364	y[1] w[*]; Mi{y[+mDint2]=MIC}Ctns[MI11701]/TM3, Sb[1] Ser[1]
23	SCARB2	dsb	11	No	No	BDSC	81159	y[1] w[*]; TI{GFP[3xP3.cLa]=CRIMIC.TG4.2}dsb[CR01044-TG4.2]/TM3, Sb[1] Ser[1]
23	SCARB2	Snmp1	6	Yes	No	BDSC	78383	y[1] w[*]; Mi{Trojan-GAL4.0}SNF4Agamma[MI11063-TG4.0p] Snmp1[MI11063-TG4.0p-X]/TM3, Sb[1] Ser[1]
23	SCARB2	emp	15	Yes	No	BDSC	53236	y[1] w[*]; Mi{y[+mDint2]=MIC}emp[MI10245]/SM6a
24	SLC17A5	MFS3	7	No	No	BDSC	80587	y[1] w[*]; TI{GFP[3xP3.cLa]=CRIMIC.TG4.1}MFS3[CR00517-TG4.1]
25	NPC1	Npc1a	16	Yes	No	BDSC	78937	y[1] w[*]; TI{GFP[3xP3.cLa]=CRIMIC.TG4.0}Npc1a[CR00521-TG4.0]/SM6a
26	NPC2	Npc2a	16	No	No	BDSC	98615	y[1] w[*]; TI{GFP[3xP3.cLa]=KozakGAL4}Npc2a[CR70696-KO-kG4]/SM6a
27	MCOLN1	Trpml	14	Yes	No	BDSC	28992	w[1118]; Trpml[1]/TM6B, Tb[1]
28	PPT1	Ppt1	14	No	No	BDSC	92689	y[1] w[*]; TI{GFP[3xP3.cLa]=CRIMIC.TG4.2}Ppt1[CR70032-TG4.2]/FM7h
29	DNAJC5	Csp	14	Yes	No	BDSC	92700	y[1] w[*]; TI{GFP[3xP3.cLa]=CRIMIC.TG4.2}Csp[CR70088-TG4.2]
30	CTSD	CG10104	11	No	No	BDSC	94987	y[1] w[*]; TI{GFP[3xP3.cLa]=KozakGAL4}CG10104[CR70156-KO-kG4]
31	CTSF	CG12163	14	No	No	BDSC	602849	y[1] w[*]; TI{GFP[3xP3.cLa]=CRIMIC.TG4.0}CtsF[CR71279-TG4.0]/TM3, Sb[1] Ser[1]
4	HEXA	Hexo1	13		No	No publicly available null allele stock
32	HEXB	Hexo1	14		No	No publicly available null allele stock
33	GUSB	CG15117	17		No	No publicly available null allele stock
34	AGA	CG1827	14		No	No publicly available null allele stock
34	AGA	CG10474	14		No	No publicly available null allele stock
24	SLC17A5	MFS9	10		No	No publicly available null allele stock
27	MCOLN1	CG42638	14		No	No publicly available null allele stock
35	CLN3	Cln3	14		No	No publicly available null allele stock
30	CTSD	cathD	16		No	No publicly available null allele stock
36	MFSD8	Cln7	16		No	No publicly available null allele stock

## Sheet: Statistic
Human Gene	Fly Gene	w+ vs. w+;LSD-/+			w+ vs. w+;Gba1b-/+;LSD-/+			w+;Gba1b-/+ vs. w+;Gba1b-/+;LSD-/+			w+;LSD-/+ vs. w+;Gba1b-/+;LSD-/+
		P (Genotype only)	P(Genotype+Time)	Meeting the significance threshold of α=5*10^-4	P (Genotype only)	P(Genotype+Time)	Meeting the significance threshold of α=5*10^-4	P (Genotype only)	P(Genotype+Time)	Meeting the significance threshold of α=5*10^-4	P (Genotype only)	P(Genotype+Time)	Meeting the significance threshold of α=5*10^-4
ATP13A2	anne	0.000106454	0.000106454	SIGN	2.89016e-08	2.89e-08	SIGN	0.00023195	0.00023195	SIGN	7.70459e-06	7.7e-06	SIGN
GLA	CG7997	0.971366	0.358325	FALSE	0.33461	0.0962649	FALSE	0.0248992	0.0136239	FALSE	0.175475	0.110049	FALSE
GLB1	Ect3	7.22e-05	6.35e-05	SIGN	0.000466	0.000492	SIGN	0.0001	6.67e-05	SIGN	0.646	0.646	FALSE
GLB1	Gal	0.798277	0.686033	FALSE	0.959558	0.956948	FALSE	0.895506	0.339916	FALSE	0.82925	0.581557	FALSE
HEXA	Hexo2	0.000699	0.000699	FALSE	0.00751	0.00728	FALSE	0.0173	0.00336	FALSE	0.0727	0.0727	FALSE
PSAP	Sap-r	0.0152877	0.049756	FALSE	0.0406551	0.152495	FALSE	0.0477669	0.0613503	FALSE	0.849977	0.817028	FALSE
SMPD1	CG15533	0.307941	0.362112	FALSE	0.00567292	0.00680748	FALSE	0.00852779	0.0241237	FALSE	0.253813	0.268159	FALSE
IDUA	Idua	0.310238	0.310238	FALSE	0.317442	0.317442	FALSE	0.161337	0.140012	FALSE	0.92035	0.92035	FALSE
IDS	Ids	0.681307	0.681307	FALSE	0.458553	0.379153	FALSE	0.677867	0.587719	FALSE	0.738371	0.621758	FALSE
SGSH	Sgsh	0.000139	0.000132	SIGN	0.000421	0.000372	SIGN	0.00471	0.00778	FALSE	0.815	0.819	FALSE
NAGLU	CG13397	0.0363	0.0138	FALSE	0.00138	0.000764	FALSE	0.086	0.0958	FALSE	0.243	0.0821	FALSE
HGSNAT	CG6903	0.581	0.651	FALSE	0.7	0.571	FALSE	0.33	0.236	FALSE	0.304	0.252	FALSE
GNS	CG18278	0.217	0.237	FALSE	0.203	0.089	FALSE	0.327	0.0184	FALSE	0.826361	0.976	FALSE
ARSB	CG7402	0.00785	0.00336	FALSE	0.205	0.0589	FALSE	0.0124	0.00428	FALSE	0.0326	0.0323	FALSE
MAN2B1	LManII	0.93	0.927	FALSE	0.00373	0.223	FALSE	0.000972	0.000972	FALSE	0.0193	0.021	FALSE
MANBA	beta-Man	0.691	0.694474	FALSE	0.0235	0.133	FALSE	0.0116	0.0116	FALSE	0.0534	0.0534	FALSE
FUCA1	Fuca	0.0283	0.0341	FALSE	0.243	0.302	FALSE	0.0779	0.0291	FALSE	0.061	0.0284	FALSE
NAGA	CG5731	0.000226	0.000226	SIGN	1.27e-05	1.2e-05	SIGN	0.0049	0.00478	FALSE	0.286	0.229	FALSE
LIPA	Lip4	0.5	0.527	FALSE	0.00226	0.461	FALSE	0.000196	0.0102	FALSE	0.0224	0.306	FALSE
LIPA	Lip3	0.251	0.0114	FALSE	0.159	0.195	FALSE	0.0578	0.144	FALSE	0.786	0.442	FALSE
SUMF1	CG7049	0.000933	0.00133	FALSE	0.000639	0.00108	FALSE	0.0412	0.0659	FALSE	0.839	0.775	FALSE
GNPTAB	CG8027	0.348	0.348	FALSE	0.342	0.342	FALSE	0.614	0.775	FALSE	0.908	0.908	FALSE
CTNS	CG17119	0.157	0.117	FALSE	0.52	0.303	FALSE	0.344	0.0795	FALSE	0.42	0.451	FALSE
SCARB2	dsb	0.0789	0.482	FALSE	0.0394	0.406	FALSE	0.0247	0.0247	FALSE	0.915	0.915	FALSE
SCARB2	Snmp1	2e-06	1.1e-06	SIGN	3.1e-06	1.87e-06	SIGN	3.09e-09	6.66e-09	SIGN	0.235	0.542	FALSE
SCARB2	emp	6.68e-05	5.52e-05	SIGN	2.65e-05	4.27e-05	SIGN	4.09e-05	3.82e-05	SIGN	0.695	0.878	FALSE
SLC17A5	MFS3	0.0273	0.0273	FALSE	0.0494	0.0478	FALSE	0.017	0.0161	FALSE	0.611	0.635	FALSE
NPC1	Npc1a	1.24e-05	1.31e-05	SIGN	0.000543	0.000443	SIGN	3.99e-05	8.21e-05	SIGN	0.212	0.285	FALSE
NPC2	Npc2a	0.388	0.301	FALSE	0.0904	0.086	FALSE	0.0169	0.0106	FALSE	0.351	0.267	FALSE
MCOLN1	Trpml	2.12e-05	8.95e-06	SIGN	4.47e-06	2.19e-06	SIGN	0.000131	0.000203	SIGN	0.484	0.324	FALSE
PPT1	Ppt1	0.808	0.808	FALSE	0.0888	0.0888	FALSE	0.975	0.975	FALSE	0.0901	0.0901	FALSE
DNAJC5	Csp	1.91643e-07	1.92e-07	SIGN	9.5e-10	8.77e-10	SIGN	3.15e-11	2.22e-11	SIGN	0.301	0.286	FALSE
CTSD	CG10104	0.477	0.428	FALSE	0.94	0.94	FALSE	0.711	0.608	FALSE	0.417	0.356	FALSE
CTSF	CG12163	0.727	0.78	FALSE	0.985	0.965	FALSE	0.471	0.47	FALSE	0.749	0.749	FALSE
