# Supplementary material for: Two lysosomal genes ATP13A2 and GBA1 interact to drive neurodegeneration
Source: Mol Neurodegener. 2026 Jan 30;21:18. doi: 10.1186/s13024-025-00923-z (PMC13001375; doi:10.1186/s13024-025-00923-z)
Supplement: Supplementary file 3 — Supplementary Material 3 [file 13024_2025_923_MOESM3_ESM.xlsx]

## Sheet: Sheet1
Table S2 Metabolomic data
METABOLITE NAME	SUB PATHWAY	w+ D7	w+ D7	w+ D7	w+ D7	w+ D7	w+ D15	w+ D15	w+ D15	w+ D15	w+ D15	w+ D30	w+ D30	w+ D30	w+ D30	w+ D30	w+;Gba1bT2A/+ D7	w+;Gba1bT2A/+ D7	w+;Gba1bT2A/+ D7	w+;Gba1bT2A/+ D7	w+;Gba1bT2A/+ D7	w+;Gba1bT2A/+ D15	w+;Gba1bT2A/+ D15	w+;Gba1bT2A/+ D15	w+;Gba1bT2A/+ D15	w+;Gba1bT2A/+ D15	w+;Gba1bT2A/+ D30	w+;Gba1bT2A/+ D30	w+;Gba1bT2A/+ D30	w+;Gba1bT2A/+ D30	w+;Gba1bT2A/+ D30	w+;anneT2A/+ D7	w+;anneT2A/+ D7	w+;anneT2A/+ D7	w+;anneT2A/+ D7	w+;anneT2A/+ D7	w+;anneT2A/+ D15	w+;anneT2A/+ D15	w+;anneT2A/+ D15	w+;anneT2A/+ D15	w+;anneT2A/+ D15	w+;anneT2A/+ D30	w+;anneT2A/+ D30	w+;anneT2A/+ D30	w+;anneT2A/+ D30	w+;anneT2A/+ D30	w+;Gba1bT2A/+;anneT2A/+ D7	w+;Gba1bT2A/+;anneT2A/+ D7	w+;Gba1bT2A/+;anneT2A/+ D7
mevalonate	Mevalonate Metabolism	1.66833	0.425941	1.2836	45.235	0.598928	1.32697	1.0919	0.758974	1.73486	0.743176	1.04928	7.61978	0.791661	2.97909	1.22988	0.755874	18.1256	0.509013	0.657971	0.846118	0.94563	0.722022	0.568108	1.06515	0.952055	1	0.785125	1.08558	1.38701	12.7615	0.680727	0.590918	0.879255	0.558942	7.18642	0.762227	1.14461	4.19216	0.716512	0.951293	1.21467	1.03343	4.33114	12.946	0.876562	0.769445	0.532287	0.67356
mevalonate 5-phosphate	Mevalonate Metabolism	1.89383		1.00699	4.74985		1.60209	0.859345		0.813351	0.90481	0.875125	1.51208	1.09372	0.948786	1.1275		5.91821				0.969021	0.815455		0.825519	0.744858	1.645	1.31751	1.28046	1.32204	1.79627					1.07733		1.08289	1.73816	0.983443	1	1.36731	1.17713	1.83505	2.44326	0.750164
S-1-pyrroline-5-carboxylate	Glutamate Metabolism	1.67774	1.30571	1.26243	1.83096		1.20943	1.13518	1.06774			0.999691	1.24547	1.49558	1.05149	1.20515	0.810511	1.60908	0.892245		0.983175	0.875359			0.982771	1.84905	2.6332	1.42618	0.542017	2.15609	1.61885		1.63122	0.906548		1.18963	0.788895			1.39778	1.02466		2.02117	1.05048	4.21328	1.18249		1.29191	1.25546
spermidine	Polyamine Metabolism	0.488275	0.514189	0.523802	0.598504	0.50735	1.00698	1.06008	1.04607	1.15245	1.17384	1.59429	1.39255	1.85396	1.53991	1.54452	0.557723	0.654056	0.549528	0.608515	0.574872	1.50101	1.27552	1.37236	1.18028	1.31521	1.91699	2.22615	1.72785	1.86922	1.61554	0.552754	0.602335	0.887466	0.862431	0.665375	0.851843	1.24308	1.72835	1.28119	1.34954	1.9657	1.73536	2.03478	1.5076	1.51348	0.709307	0.597104	0.703674
1-methyladenine	Purine Metabolism, Adenine containing	1.34521	1.21627	1.33408	1.71167	1.13547	1.48278	1.32103	1.17323	1.23865	1.36195	1.07754	0.919041	0.859498	0.867578	0.86949	1.55402	1.77569	1.30598	1.41657	1.33602	1.58818	1.75493	1.46795	1.69293	1.69308	1.02629	0.888905	0.967511	1.11091	1.02575	1.38545	1.4232	1.78039	1.63168	1.3887	1.17986	1.31748	1.20468	1.37145	1.31072	0.787206	0.818086	1.09779	0.869789	0.739916	1.61189	1.33588	1.40718
12,13-DiHOME	Fatty Acid, Dihydroxy	0.346503	0.377712	0.484315	0.594568	0.489678	0.631951	0.701516	0.403927	0.502163	0.448444	0.713899	0.598147	0.468914	0.759892	0.803402	0.428728	0.472341	0.263548	0.256214	0.445185	0.760237	0.769542	0.359584	0.744006	0.813835	0.903525	0.632725	0.847003	1.16853	1.12362	0.687518	0.769965	0.636572	0.496393	0.876313	0.9682	1.02173	0.654432	1.07347	0.943607	1.10999	0.792798	0.850355	1.91266	1.40069	0.736959	0.553773	0.51797
adenosine-2',3'-cyclic monophosphate	Purine Metabolism, Adenine containing	2.30129	1.50157	3.04974	2.98649	4.50173			0.396243		0.466845	0.388404					1.48154	2.58119	0.74262	0.422123	5.36283											0.864513				2.11256											2.52577	0.718798	0.487189
cytidine 2',3'-cyclic monophosphate	Pyrimidine Metabolism, Cytidine containing	1.00748	0.941678	1.48617	2.17906	1.29298	0.987321	0.785209	0.713981	0.525358	0.500493	0.774673	0.661662	0.670647	0.955184	1.13435	0.968601	1.47266	0.579239	0.614818	1.36065	0.879544	0.818144	0.534851	1.21528	1.17355	0.74823	0.50127	0.697761	0.886735	1.12169	1.04566	0.996433	0.748014	0.715427	1.59678	0.793949	1.23199	0.548909	0.689674	0.735023	0.863024	0.66956	0.750074	1.26407	1.11661	1.27445	0.730621	0.81063
guanosine-2',3'-cyclic monophosphate	Purine Metabolism, Guanine containing	3.23444	2.24125	4.23137	5.475	5.08439	0.80648	0.401527	0.751564	0.303998	0.82981	0.464695	0.889757	0.498005	0.431962	0.458067	2.27658	4.35061	1.32038	1.06387	5.32356	0.56668	0.492278	0.434645	0.836382	1	0.715286	0.324262	0.47863	0.297573	0.555042	1.79533	1.05533	0.611541	0.899521	2.9889	0.334248	0.541384	0.410067	0.188964	0.225126	0.522927	0.441826	0.361551	0.516062	0.357164	3.24515	1.44052	0.960159
uridine-2',3'-cyclic monophosphate	Pyrimidine Metabolism, Uracil containing	1.36716	1	1.97416	2.77051	1.77321	0.894307	0.77385	0.824359	0.572288	0.541436	0.822761	0.698454	0.715098	0.869735	1.1018	1.10504	1.8699	0.732461	0.736258	1.8433	0.850111	0.702698	0.533604	1.26178	1.18538	0.80595	0.516554	0.686896	0.790306	1.09785	1.25756	1.13215	0.86651	0.730637	1.87805	0.77877	1.17112	0.568416	0.710632	0.714713	0.848802	0.65423	0.708998	1.19684	1.03816	1.4472	0.782691	0.789623
2-methylcitrate	TCA Cycle	0.744762	0.704756	0.733117	0.802303	0.665351	1.38264	1.74877	1.47098	1.77906	1.8207	1.91054	1.77029	1.60937	1.99615	1.84863	0.711181	0.715546	0.516321	0.728471	0.624821	0.995124	0.807091	0.909112	0.787054	0.829517	1.13777	1.52934	1.33747	1.1719	1.23475	0.746236	0.806366	0.774838	0.721103	0.837548	0.96588	1.40239	1.30894	1.38291	1.43029	1.86312	1.7735	1.55494	1.6571	1.69623	0.554688	0.565206	0.659208
2-oxoadipate	Lysine Metabolism	2.84964	1.50929	0.680837	0.52538	1.17362	1.14324	0.63462	0.540228	0.278412	0.259148	0.0371182	0.114756	0.00542895	0.0405715	0.0265962	1.9485	2.27749	1.22538	2.16758	2.71587	0.0447976	0.35632	0.281929	0.102965	0.191579	0.00497829	0.00365634	0.0653586	0.00628659	0.0219114	1.65949	1.66983	1	0.401705	0.472597	0.0399708	0.085995	0.0209112	0.0244112	0.154164	0.0578635	0.0332073	0.0364697	0.0338736	0.0583911	1.51791	1.66034	2.31098
alpha-ketoglutarate	TCA Cycle	1.79888	1.76382	1.91419	2.70051	2.33394	1	0.567732	0.98019	0.771986	0.703921	0.0413218	0.410423	0.0429095	0.151153	0.124183	1.51591	3.1587	2.24624	2.85056	2.56694		0.349249	0.723518	0.396994	0.632417	0.0283551	0.0401605	0.0599007	0.0382166	0.163728	1.8193	0.792668	1.27992	1.03555	1.77553	0.149013	0.34636	0.0855667		0.167619	0.108734	0.23486	0.318881	0.19371	0.313683	1.66321	2.19709	1.2939
kynurenate	Tryptophan Metabolism	2.40681	2.56353	2.93053	2.78676	2.81179	1.20462	1.51571	1.29783	1.2849	1.33892	1.05458	1.07899	0.906584	0.972551	1.05937	2.06711	2.21286	1.64959	1.89435	1.78917	1.43941	1.29596	1.14758	1.28806	1.30995	1.17297	0.966196	1.16017	1.27088	1.24497	2.10661	2.136	2.235	2.1969	1.92622	0.822851	0.836349	1.02703	0.868774	0.90983	0.96324	0.985256	1.02677	0.933682	0.676963	1.75568	1.62327	2.10852
uridine 3'-monophosphate (3'-UMP)	Pyrimidine Metabolism, Uracil containing	2.04512	1.4157	2.34081	3.51885	2.50968	1.11318	0.813444	0.669166	0.633178	0.504777	0.711637	0.751007	0.624467	0.756077	0.970366	1.56137	3.09929	0.878907	0.833833	2.79111	0.699465	0.649341	0.495933	0.953468	1.05597	0.708024	0.415146	0.704989	0.574261	0.838313	1.44851	1.13203	0.767144	0.735129	2.13653	0.576846	0.990168	0.450618	0.554634	0.665731	0.742369	0.561939	0.562164	1.03874	0.865309	2.01932	1.10508	1
3-hydroxyisobutyrate	Leucine, Isoleucine and Valine Metabolism	0.726312	0.911614	0.889103	1.04045	0.622204	0.644795	1.64824	1.33501	1.07689	1.56863	1.72874	2.24184	1.84046	1.37419	1.44447	0.808103	0.953376	0.590379	1	0.788555	1.33801	0.812943	1.81298	1.25166	1.19925	1.73017	2.18142	3.13409	1.77262	2.33842	0.599711	1.18198	1.08009	0.730712	0.890983	0.714447	0.679702	0.716393	1.14091	1.46236	2.0744	2.91458	1.87804	2.27331	1.2928	0.759659	1.03584	1.24591
3-hydroxy-3-methylglutarate	Mevalonate Metabolism	0.917271	0.951397	0.814292	0.732165	0.811567	1.44115	1.44535	1.29876	1.46596	1.49814	1.68501	1.67776	1.43575	1.46707	1.52967	0.892495	0.861222	0.674898	0.746318	0.661849	0.965084	0.945356	0.961828	0.904085	0.858293	1.08103	1.2563	1.34551	1.21311	1.18753	0.878018	0.881184	0.80428	0.704566	0.837197	0.753049	1	1.00485	1.22002	1.31757	1.99138	1.73508	1.61509	1.36201	1.65603	0.692541	0.771461	0.821206
3-hydroxypropanoate	Fatty Acid, Monohydroxy	1.14039	0.92966	1.17608	1.44005	0.773184	0.691332	1.54529	1.30508	1.52998	2.98055	1.53269	2.46379	1.2859	1.69331	1.25201	1.06379	1.3033	0.683781	0.969246	0.908365	1.31132	0.862527	1.18847	1.38789	1.09772	1.53536	2.56736	4.07421	1.66618	2.25873	0.69416	0.785039	0.791988	0.807133	0.447588	0.711783	0.662081	0.741005	0.91956	0.826413	2.23706	1.86426	1.09739	1.87169	1.61727	0.73397	0.642834	0.781092
3-phosphoglycerate	Glycolysis, Gluconeogenesis, and Pyruvate Metabolism	1.96827	2.08247	0.768716	0.687412	0.500595	0.685202	1.30846	1.96441	2.74337	2.53822	0.845336	1.38477	1.94226	1.63677	0.752969	2.38449	1.21762	9.92072	9.31786	0.308749	0.855385	0.752652	1.46521	0.851761	0.861007	1.1276	1.053	0.705043	1.0096	0.841755	2.30832	2.04106	6.87212	7.98583	0.702926	0.735642	0.79007	2.27134	1	1.13575	1.02908	1.69823	1.92331	0.874762	0.794382	0.52195	2.94326	3.02568
3-phosphoserine	Glycine, Serine and Threonine Metabolism	0.367442	0.484902	0.49249	0.43963	0.530692	1.56613	1.10727	1.17075	1.4117	1.59753	2.14723	1.7194	2.91171	2.17799	1.87486	0.418817	0.402639	0.403919	0.434074	0.355675	1.50322	1.52378	1.41175	1.0509	1.1765	1.91631	2.93077	1.47789	1.61333	1.32477	0.488956	0.58525	0.723223	0.896666	0.696409	1.37752	2.00626	4.13206	1.97157	1.77381	2.09902	2.96958	3.08124	2.16464	2.26504	0.562963	0.441666	0.515389
gamma-aminobutyrate (GABA)	Glutamate Metabolism	0.754565	0.781994	0.685072	0.691793	0.683454	1.13292	1.13917	1.09537	1.09905	1.13751	1.4427	1.21245	1.20419	1.38347	1.18115	0.711132	0.746776	0.698644	0.71444	0.598481	1.30013	1.17325	0.994581	1.16858	1.00658	1.37161	1.461	1.3088	1.36438	1.3579	0.76677	0.819573	0.819095	0.824369	0.688985	1.10935	1	1.19462	1.34624	1.24851	1.24134	1.20416	1.21729	1.19729	1.12297	0.659859	0.722068	0.775145
hypoxanthine	Purine Metabolism, (Hypo)Xanthine/Inosine containing	1.49462	1.56299	1.97439	6.12122	1.7986	1.13302	1.25005	0.883969	0.794396	0.868483	0.84439	2.24699	0.317158	1.3471	0.976526	1.22203	4.21002	0.639509	0.761658	1.37394	1	1.04684	0.567176	1.99321	2.58626	2.03643	0.564	0.707981	1.67738	3.65362	1.13474	1.41186	1.06631	0.901272	2.80143	1.88359	1.74993	0.585498	1.11594	0.824458	0.709444	0.621007	0.630071	6.55282	1.70219	2.28752	1.62966	1.19537
guanine	Purine Metabolism, Guanine containing	1.17991	1.37635	1.85705	1.86271	2.07746	1.54576	1.49935	1.73128	1.68215	2.0287	1.00316	1.04583	1.12296	1	1.08105	1.54202	1.30695	1.5493	1.45369	2.19635	1.583	1.65793	1.75378	2.2077	1.87657	0.973156	0.996839	0.868704	1.04661	1.16845	1.68936	1.6505	2.02884	2.01634	2.1646	1.86103	1.91565	1.97688	1.80511	1.51774	0.85922	0.977018	1.28331	0.912607	0.825079	2.1016	1.27719	1.21225
9,10-DiHOME	Fatty Acid, Dihydroxy	0.503734	0.827533	1	0.720874	0.979982	0.718344	0.941473	0.663337	0.656235	0.791253	0.745816	0.654444	0.552783	1.1077	0.949724	0.583181	0.804799	0.427393	0.553459	0.619507	1.00062	0.929113	0.408962	0.882791	0.91096	0.881734	0.635996	0.832572	1.17348	1.09225	0.820946	0.968316	0.619481	0.542941	1.03515	0.981808	1.12345	0.637237	1.14494	0.980032	0.884173	0.685023	0.690925	1.50925	1.25151	0.940964	0.686707	0.7143
linoleate (18:2n6)	Long Chain Polyunsaturated Fatty Acid (n3 and n6)	0.474496	0.371709	1.0688	1.53504	0.585327	0.763701	0.38785	1.66568	0.38266	0.238239	1.32168	0.515416	0.271067	0.689236	2.04686	1.01336	2.03353	0.443617	0.908177	1.09397	1.4751	1.3216	0.734862	2.33036	2.2481	1.33159	0.333216	0.456079	1.17233	1.31878	0.157058	0.197614	0.187802	0.310887	0.966504	1.10608	2.95024	0.978466	0.514291	0.41639	0.966397	0.30645	1.09733	2.95706	2.77842	2.05872	1.09477	0.443429
laurate (12:0)	Medium Chain Fatty Acid	0.651252	0.630082	0.909481	1.11057	0.720151	1.43432	1.221	1.13118	0.782977	0.594763	1.23997	0.689237	0.842803	1.13	1.465	0.8084	1.13637	0.72742	0.604517	0.953789	1.64458	1.47916	0.804949	1.98705	1.92545	1.27069	0.647446	0.667468	1.16734	1.58418	0.630394	0.725542	0.566773	0.46448	1.08337	1.23499	1.73344	0.794586	1.02152	1.08916	0.961196	0.611932	0.821308	1.80832	1.40787	1.00396	0.63296	0.611592
N6,N6,N6-trimethyllysine	Lysine Metabolism	0.600709	0.548369	0.79378	1.19374	0.59628	0.675417	0.936032	0.770082	0.773325	0.971648	0.843818	0.932615	0.872515	0.830321	0.867916	1.48149	1.83129	0.9663	1.17284	1.17847	1.47766	1.29165	1.75232	1.4579	1.31435	1.57649	1.62957	2.298	2.28388	2.03476	0.660645	0.765318	0.848381	0.634821	0.651264	0.595982	0.738175	0.743004	0.838748	0.87855	0.785895	0.817279	0.738585	1.08823	0.748178	0.964781	0.978758	1.02124
N-acetylputrescine	Polyamine Metabolism	0.719414	0.845817	0.887872	1.29504	0.678675	1.27527	2.10415	0.988885	1.69739	1.75315	1.52472	2.68485	0.972942	1.44176	1.2434	0.990024	1.47037	0.69919	0.851024	0.874961	1.74535	1.58759	1.62435	1.56239	1.36241	1.23836	1.5979	1.27441	1.34305	1.84028	0.603126	0.467223	0.449878	0.665557	0.770384	0.726422	1.27216	0.8209	0.988042	1.05138	1.7415	1.16675	1.89067	2.49282	0.937562	1.33259	0.891814	0.767948
N-acetylserotonin	Tryptophan Metabolism	0.856706	0.865877	0.886924	0.678783	0.827237	1.03204	0.972391	1.08098	1.03642	1.06065	1.05247	0.924129	0.915863	0.977486	0.923735	0.847991	0.72602	0.822688	0.793017	0.807737	0.924633	1.00323	0.864585	0.929774	0.883478	1.05195	1.05159	1.05102	0.99604	0.864844	0.885032	0.863398	0.941839	0.83631	0.81614	0.826027	0.856158	1.02179	1.09392	0.949559	0.948683	0.902965	0.973094	0.653351	0.916764	0.837947	0.773364	0.827048
S-adenosylhomocysteine (SAH)	Methionine, Cysteine, SAM and Taurine Metabolism	0.960847	0.973755	1.26973	0.928669	1.2122	1.41382			0.639939		0.777501	0.895292	0.931974	0.436416	0.520111	0.930553	1.07543	0.646596		0.873974				0.656755	0.802269	0.999065	0.680079	0.830592	0.384188	0.548892	0.825536				0.678386	0.45542	0.746922	0.763928	0.678768	0.741955	0.874911	0.971738	0.846093	0.466248	0.685596	1.00093		0.92627
adenosine 3',5'-cyclic monophosphate (cAMP)	Purine Metabolism, Adenine containing	1.25091	1.17206	1.19026	1.03429	1.35648	2.48106	2.70029	3.23247	2.70673	3.09405	1.6869	1.7059	1.64013	1.33824	1.16302	1.15024	0.886228	1.39481	1.4655	0.909067	1.78636	1.96564	1.82694	1.414	1.44771	1.08549	1.05891	1.00055	0.802623	0.778458	1.56116	1.39648	2.01328	1.89659	1.47723	1.95362	2.02064	3.19091	2.96005	2.62044	1.24579	1.76185	1.94794	1	1.03329	0.912963	1.14813	1.05843
adenosine 5'-diphosphate (ADP)	Purine Metabolism, Adenine containing	1.11203	0.948952	0.538073	0.459573	0.587798	1.04534	1.15529	1.38987	1.35667	1.49353	1	1.26852	1.43331	0.687159	0.601079	1.22561	0.72841	2.29297	2.17769	0.55133	1.05818	1.09989	1.43158	0.675622	0.590871	1.31557	1.35809	1.38142	0.699728	0.684072	1.07398	1.36551	1.91922	2.03747	0.572494	0.719667	0.594834	1.58623	1.15598	1.24446	1.25083	1.3698	1.20931	0.459818	0.595285	0.61159	1.4077	1.52192
adenosine 5'-monophosphate (AMP)	Purine Metabolism, Adenine containing	0.766213	0.760449	0.755528	0.684756	0.809244	1.20579	1.12275	1.24294	1.22091	1.17896	1.21775	1.22088	1.34814	1.38416	1.25251	0.853071	0.809824	0.867342	0.867529	0.886041	1.20474	1.32804	1.36213	1.39198	1.32158	1.42357	1.38081	1.28611	1.40889	1.25648	0.885095	0.987177	1.07325	1.03846	0.849109	0.967841	1.02042	1.28856	1.19342	1.08236	1.06032	1.07214	1.19608	0.794296	0.97867	1.02028	0.811383	1.01144
2'-deoxyadenosine	Purine Metabolism, Adenine containing	3.42144	3.10476	3.80181	4.29134	3.68086	1.14684	1.03931	1.06921	1.01562	1.10091	0.570538	0.454235	0.482573	0.488394	0.458912	2.4198	2.55801	1.54743	1.68526	2.5483	0.984377	0.871273	0.771243	1.01932	0.936265	0.383018	0.411793	0.334785	0.38642	0.389284	3.36182	3.13466	2.64964	2.56701	3.8062	1.45992	1.38226	1.15409	1.38285	1.11446	0.515464	0.5737	0.623982	0.55627	0.553715	2.58787	1.96916	1.66717
5-methylthioadenosine (MTA)	Polyamine Metabolism	0.820685	0.829203	1.29179	1.11365	1.16097	1.27725	1.00089	0.98347	1.23209	0.970203	0.795278	0.999112	0.995241	1	0.752356	0.835933	0.941612	0.939058	0.969654	1.19769	0.793776	0.770945	1.01588	0.805576	0.713727	0.957682	0.843245	1.00529	0.808465	0.807671	0.94771	1.02282	1.16889	1.06286	1.32118	0.823852	1.00933	1.4101	0.849036	1.14977	1.03826	1.02054	1.20448	0.826795	1.06628	1.40327	1.03183	1.08247
N6-methyladenosine	Purine Metabolism, Adenine containing	1.38945	1.00918	2.79801		2.39855	1.01242	1.08152	1.15208	1.31436	1.55933	0.777067	0.568037	0.822824	0.569214	0.861337	1.13384	0.679939	1.16186	0.896789	1.30338	0.893521	0.930025	1.06139	1.26754	1	0.748063	0.578158	0.618936	0.688567	0.797244	1.54397	1.51873	1.62954	1.92926	1.38888	2.60117	2.3802	0.993014	1.21464	1.50554	0.830922	1.02213	1.03858	0.723594	0.711884	1.69001	0.884126	1.01657
adenosine 5'-diphosphoribose (ADP-ribose)	Nicotinate and Nicotinamide Metabolism	1.2851	1.23422	1.44507	1.27032	1.72856	1.01647	0.86256	2.13053	1.65912	1.47376	1.01903	1.04869	1.39505	1.26852	1.10717	1.10483	1.07934	1.7398	1.61117	1.41683	1.05319	1.38497	1.36074	1.33385	1.51793	1.78698	1.26983	0.84037	1.07789	0.892517	1.06617	1.24772	1.78143	1.82392	1.46477	0.810258	1.10714	1.27395	1.09567	0.756744	0.707592	0.90952	0.91013	0.610385	0.883781	1.43008	1.03573	1.25777
ribose 1-phosphate	Pentose Phosphate Pathway	4.0388	3.33786	4.50089	4.52508	4.83512	1.30624	0.896205	1.49273	0.833777	0.901206	0.545624	0.545283	0.473921	0.871537	0.674407	3.25693	3.18948	3.5971	3.05392	3.57027	0.662577	0.816702	0.670235	1.28657	1.89133	0.715109	0.370303	0.558255	0.669498	0.908089	3.66135	2.32936	2.14034	2.60065	2.72428	0.845727	1.03545	0.580296	0.651003	0.702254	0.553008	0.525695	0.418075	1.70074	0.730657	3.07086	3.15066	2.33279
arachidonate (20:4n6)	Long Chain Polyunsaturated Fatty Acid (n3 and n6)	0.425747	0.394825	0.751109	0.933251	0.374141	0.989756	0.366058	1.21	0.402336	0.377743	1.73443	0.634531	0.397007	0.544761	3.00754	1.04262	1.37135	0.369501	0.639873	0.687119	1.49098	1.19105	0.689711	2.07323	2.18524	1.09651	0.379432	0.703447	0.876026	1.31297	0.420803	0.31797	0.327932	0.277051	0.758798	0.997276	2.57527	1	0.405819	0.477872	1.63854	0.496361	1.51189	3.50492	3.41151	2.07519	0.68255	0.530137
arginine	Urea cycle; Arginine and Proline Metabolism	1.0976	1.01532	1.134	1.19773	1.09195	1.03788	1.09743	1.11198	1.12114	1.08959	1.01402	1.04973	1.01588	1.0422	1.02711	1.01442	1.0458	0.979626	0.964878	1.00111	0.946588	0.94953	0.936836	0.995815	0.962741	1.00169	0.996935	0.987104	1	0.980441	0.987125	0.990885	0.979135	0.926805	0.998654	0.841344	0.946495	0.960002	0.956039	0.977761	1.0364	0.941436	0.977939	1.04734	0.910063	0.995391	0.984508	1.0071
argininosuccinate	Urea cycle; Arginine and Proline Metabolism	1.05109	1.03904	1.23563	0.972509	1.34948	1.16375	1.20236	1.12891	1.34351	1.07634	0.987454	0.80799	1.01387	1.00895	0.956603	0.979527	0.726346	0.940865	0.895683	1.23025	0.911368	0.974948	0.875417	0.882335	0.699096	0.717733	0.621832	0.667998	0.805069	0.895381	1.02916	1.01255	0.894701	0.76314	0.917789	0.671161	0.854017	0.704524	0.724588	0.849667	1.07624	0.911564	1.18634	0.977091	1	1.0132	0.84396	0.910235
ascorbate (vitamin C)	Ascorbate and Aldarate Metabolism	0.611056	0.606094	0.595987	0.483583	0.464276	1.23669	1.21601	1.28979	1.33882	1.28919	1.27297	1.38106	1.30231	1.26757	1.19958	0.641508	0.646711	0.671022	0.594715	0.547848	1.57307	1.2675	1.12847	1.01541	1.32886	1.2539	1.39577	1.27986	1.30513	1.12316	0.579008	0.609446	0.64451	0.522569	0.709857	1.03395	1.35066	1.56118	1.62839	1.63185	1.51194	1.72328	1.54507	1.26831	1.4119	0.633574	0.429417	0.580403
aspartate	Alanine and Aspartate Metabolism	0.647175	0.711423	0.853345	1.32161	0.841765	1.03035	0.982471	1.10177	1.3669	1.35529	1.19653	1.51383	2.02653	1.18853	0.946293	0.755965	1.02881	0.964626	0.923387	0.948159	1.00153	0.998468	1.26226	1	1.33236	1.49569	1.88957	0.933827	0.993705	1.15423	0.841378	0.819971	1.07833	1.16612	1.14438	0.860611	1.00007	2.3716	1.23359	1.28252	1.44878	2.50397	2.42308	1.55008	1.25729	1.034	0.793043	0.81658
homogentisate	Tyrosine Metabolism	0.83679	0.353255	0.66612	0.281888	0.891676											0.476754	0.293228	0.564519	0.440264	1.02247											0.222104				0.145666											0.196755	0.216188
3-(4-hydroxyphenyl)lactate	Tyrosine Metabolism	1.47725	1.22599	0.824402	1	1.48407			0.535033			0.37338	0.629571	0.694074			2.04293	2.13934	2.32634	1.95504	1.46914	0.466838	0.634891	0.825337		0.651012		0.502386	0.555281			2.69067	1.84526	2.34019	2.17316	1.92237			0.971448			0.393258	0.527633	0.531857			1.65106	1.7962	1.81483
beta-alanine	Pyrimidine Metabolism, Uracil containing	1.11193	1.02411	0.976437	2.02472	0.990417	1.09631	1.01108	1.0848	0.991308	1.09898	0.954271	2.13972	1.01205	1.0461	0.82566	0.977461	2.04341	1.00611	1.02539	1.03018	1.2164	1.18808	1.1772	1.60836	1.78226	1.77316	0.996191	0.967629	1	1.91268	0.930135	0.967926	0.945705	1.00381	1.27912	0.851736	0.861777	0.992906	0.96373	0.876046	0.816512	0.751022	0.800047	2.40651	0.686718	0.991892	1.11031	1.00667
biotin	Biotin Metabolism	1.45263	1.26932	1.90543	1.35306	1.8025	1.00933	0.938247	0.793788	0.91282	0.969572	0.995712	0.800349	1.0253	1.08541	1.15926	1.22054	1.1927	1.78655	1.19465	1.66527	0.862724	0.888263	0.911535	0.819768	0.982529	1.30133	1.22438	1.04143	1.36384	0.981495	1.00526	0.755609	0.531831	0.697355	0.970906	0.638659	0.927526	0.682479	0.821526	0.571628	1.00532	0.932797	1.18588	1.04112	1.07961	1.67279	1.3433	1.2889
succinate	TCA Cycle	0.704165	0.764404	0.552901	1.11153	0.472722	1.10025	1.28914	1.32599	1.76081	1.44733	1.61326	2.01044	2.56933	1.024	1.21527	0.691952	1.07952	1.04872	1.12656	0.470576	1.54196	1.39133	1.52829	1.08496	1.44739	2.00264	2.06533	1.33427	1.0063	1.45958	0.905765	0.886604	1.13194	1.10743	0.948935	1.12224	1.20642	2.47207	1.77546	1.93994	1.97513	2.61571	2.25381	1.39673	1.41286	0.605951	0.933618	0.910051
3-hydroxybutyrate (BHBA)	Ketone Bodies	1.54118	1.55377	0.607609	0.504923	0.571886	1.67141	2.14506	0.8288	1.26451	0.88863	2.6208	1.10888	0.912878	0.984208	0.999738	1.89987	2.37477	0.449755	0.489054	0.496048	1.77608	3.43895	0.630049	0.665076	0.718822	0.795227	1.02541	4.41013	0.877365	1.01097	2.0095	2.56261	0.470404	0.465332	0.473425	0.676656	0.591005	0.579471	3.36475	2.85458	2.54703	1.13607	0.905712	0.993685	1.10559	0.398372	1.28905	2.52428
choline phosphate	Phospholipid Metabolism	1.0606	0.967538	1.05033	0.922927	0.981875	0.900323	0.918276	0.923893	0.951207	1.06641	1.0565	1.02669	1.00217	1.0672	1.05819	0.813011	0.824618	0.822312	0.783301	0.811603	1.00434	0.947586	0.922755	1.0146	0.890583	1.04686	1.06531	1.07022	1.118	1.07557	0.820975	0.814142	0.907125	0.800604	0.841914	0.942204	1.0171	1.06852	1.076	1.0279	1.06615	1.1399	1.06806	1.14034	1.1539	0.8958	0.82099	0.872289
cysteinylglycine	Glutathione Metabolism	2.68334	2.03363	5.65682	6.25463	7.19061	1.06285	0.487533	1.07958	1.02017	0.687346	0.239186	0.6144	0.558151	0.377378	0.375412	1.62181	2.55975	1.98319	1.79324	5.25703	0.168158	0.310988	1.29812	1.10998	0.894804	0.633761	0.430484	0.221998	0.17484	0.437544	1.71904	0.939373	2.2259	2.56867	3.48946	0.206353	0.530672	0.927958	0.224486	0.256967	0.352173	0.794566	0.989409	1	0.331594	3.6799	1.7874	1.36921
cystine	Methionine, Cysteine, SAM and Taurine Metabolism	1.23311	1	1.62503	1.86193	1.82061	0.560265	0.610903	0.657673	1.2304	1.20983	0.308388	0.504111	0.665659	0.265434	0.311877	0.581503	0.907473	1.26077	1.02454	1.27923	0.186192	0.301767	0.38585	0.371362	0.451744	0.624454	0.594709	0.324924	0.203161	0.464976	1.09958	0.881044	1.85679	1.65069	1.13587	0.332494	0.665539	0.953383	0.249203	0.272196	1.06098	1.32825	1.7981	1	0.962057	2.21316	1.65015	1.26976
cytidine 5'-monophosphate (5'-CMP)	Pyrimidine Metabolism, Cytidine containing	0.762901	0.744646	0.56934	1.17213	0.582597	1.08698	1.02175	0.904984	0.767151	0.897517	1.25294	1.15482	1.23585	1.45803	1.30729	0.970885	1.01763	0.759441	0.59263	0.78802	1.67023	1.43315	1.22345	1.32059	1.20301	1.61451	1.42889	1.22513	1.72566	1.71535	0.928867	0.804787	0.936037	0.948662	1.17652	1.19351	1.00041	1.11254	1.27517	1.10327	1.16426	1.07551	1.21138	1.47913	1.23602		0.830095	0.699432
glucosamine 6-phosphate	Aminosugar Metabolism	3.28117	2.482	3.61284	2.67885	4.66522	1.18427	1.19703	1.53816	1.5978	1.68653	0.706939	0.814314	0.696652	0.765745	0.614303	2.65205	3.14119	6.77613	4.72334	5.04238	1.08447	1.13088	1.31825	1.02078	0.933292	0.861168	0.786497	0.79947	0.687893	0.890413	2.23566	2.14976	3.23142	4.79859	2.46429	0.868257	0.986296	0.935422	0.843647	0.727115	0.519024	0.678575	0.717731	1	0.85669	4.08887	2.54918	1.8243
glucose 6-phosphate	Glycolysis, Gluconeogenesis, and Pyruvate Metabolism	4.9791	3.56082	3.43586	2.50993	4.41091	2.10402	1.49629	1.35099	1.34857	1.29897	0.708883	0.716298	0.538624	0.508423	0.396117	4.51076	4.71286	7.57281	5.74993	5.14999	1.26706	1.31735	1.24791	0.817283	0.76325	0.620026	0.596643	0.886613	0.579134	0.713671	4.04921	3.06604	3.38003	4.66375	2.37429	0.731663	0.788125	0.789708	0.778077	1	0.995786	0.590967	0.67225	0.849509	0.657753	3.94506	4.2625	3.11726
mannose 6-phosphate	Fructose, Mannose and Galactose Metabolism	3.70094	2.5929	2.98722	2.37908	3.74674	1.5466	1.10801	1.42522	1.31434	1.36231	0.734202	0.740467	0.562029	0.580603	0.475067	3.03736	3.74825	6.77307	4.94856	4.03213	1.27045	1.00065	1.12224	0.774473	0.532163	0.617062	0.706377	1	0.627654	0.70972	2.51493	2.09332	3.04603	4.03224	1.94125	0.65407	0.740486	1.08114	0.952051	0.939082	0.76882	0.676366	0.889097	0.77831	0.628254	3.32156	2.78443	2.13857
2'-deoxycytidine 5'-monophosphate	Pyrimidine Metabolism, Cytidine containing		0.639115	0.690527			0.736592	0.615472				1.0044	1.19982	0.824881	1.22333	0.94116	0.414006	1.00731				1.19669	1.01117	0.839113	0.65681	1.59006	1.62162	0.96058	1.38067	1.23217	1.63716		0.446228	0.596487				0.792217	0.638042	1.02827	0.995604	1.37138	1.08833	1.08078	2.85163	1.01308	1.57781	0.471329
desmosterol	Sterol	0.807134	0.764866	1.00142	0.97638	0.790881	0.958155	1.01586	0.978839	0.93905	1.11833	1.77123	1.70866	1.66651	1.68906	1.84239	1.0634	0.694972	0.523419	0.738186	0.693953	1.11245	1	1.21548	1.10254	1.34064	1.4395	1.31445	1.40221	1.94081	1.44514	0.820463	0.819374	1.30186	0.818579	0.937702	1.11483	1.12168	1.28363	1.33155	1.51676	1.84296	1.69679	1.79058	1.78033	1.40523	1.03819	0.670553	0.810412
cystathionine	Methionine, Cysteine, SAM and Taurine Metabolism	0.718184	1.0455	1.00091	1.48732	0.985026	0.98938	0.884382	1.07197	0.82682	1.02456	1.30579	1.07725	1.4835	1.26706	1.37122	0.967589	1.00446	0.783532	0.865262	0.917757	0.776832	0.710423	0.921518	0.748681	0.764024	0.876235	0.644605	0.995536	0.963262	1	0.930651	0.928372	1.01378	0.82142	0.758171	0.84701	0.822779	0.780472	0.674747	0.799132	1.2896	1.00698	1.32629	1.15888	0.957155	0.998903	1.01302	0.932103
sphinganine	Sphingolipid Synthesis	0.644033	0.729194	0.589743	1.6059	0.726046	0.739457	1.01426	1.33643	1.56826	4.35922	1.52024	1.53355	1.57583	1.34174	1.31568	0.716235	0.752673	0.711886	0.464644	0.776588	0.765378	0.653348	0.680374	0.699443	0.628031	0.627128	0.538488	0.701854	0.559576	0.683659	0.967206	0.579754	0.985743	0.73183	0.626979	1.60231	0.626717	0.781965	2.86014	0.547782	1.64695	1.05805	1.38231	0.970418	0.743971	1.1633	1.08079	1.222
behenate (22:0)*	Long Chain Saturated Fatty Acid	0.336585	0.377671	3.43408	4.47822	1.63884		0.118227	3.15002	0.557263		0.34744			0.269022	4.10577	0.911191	2.49862	0.650594	1.65129	4.81487	1	0.499443	0.4533	5.023	11.8134	0.83133	0.0822171		0.651575	0.659755	0.160676		0.363299	0.425049	2.14542	1.19872	10.8839	0.849498	0.216008	0.163571			0.227299	7.39199	3.15305	9.84453	0.906974	0.451294
flavin adenine dinucleotide (FAD)	Riboflavin Metabolism	0.726685	0.825942	0.738522	0.810876	0.731059	1.39328	1.16443	1.31036	1.12573	1.12962	1.53228	1.45024	1.57241	1.43199	1.47945	0.933403	0.90513	0.875698	0.929661	0.78916	1.35863	1.3904	1.36371	1.3639	1.33775	1.65924	1.5028	1.41975	1.37174	1.39559	0.878747	0.879651	0.972679	0.909482	0.93097	1.01964	1.12591	1.31244	1.21751	1.31533	1.35031	1.30644	1.43293	1.31058	1.3806	0.939477	0.881107	1
fumarate	TCA Cycle	0.725785	0.683943	0.443371	0.333792	0.48305	0.823516	1.12373	1.47684	2.42933	1.43798	1.3136	1.6072	3.83333	0.50565	0.560351	0.997268	0.636727	1.50483	1.46051	0.540304	1.12579	1.26357	2.51638	0.675083	0.522777	1.69942	2.7204	1.24301	0.66568	0.562965	0.990584	1.19978	1.4343	1.6346	0.44286	0.594365	0.665542	4.23353	1.60818	1.74119	2.01771	4.57875	4.25388	1.01745	0.69177	0.555183	1.00415	1.14522
gamma-glutamylglutamate	Gamma-glutamyl Amino Acid	0.845329	0.955845	0.738716	1.30283	0.970398	1.17592	0.953504	1.37206	1.19646	0.979623	1.28185	0.728609	1.32043	0.876445	1.04765	0.887555	1.02757	0.996701	0.823332	1	0.969936	0.989319	1.49393	1.02585	0.968038	0.869786	1.0902	0.975755	0.83924	0.653455	0.851207	1.06941	1.50797	1.21773	1.08104	0.723854	0.975309	1.06739	1.01119	1.05107	0.701511	0.817017	1.0033	0.706953	0.658565	1.08955	0.98809	1.06975
gluconate	Food Component/Plant	0.924303	0.960672	0.864009	1.16378	0.861687	1.14995	1.21594	0.997126	1.13552	1.44909	1.39106	1.40201	1.11255	1.20731	1.25607	0.962654	1.2058	0.663502	0.737665	0.884545	1.14059	1.08818	0.98111	1.08431	1.10744	1.08053	1	1.28083	1.17838	1.2431	0.900084	0.86095	0.804095	0.670237	0.910942	0.9783	0.980486	0.87408	1.07938	1.07514	1.25845	1.1923	1.11216	1.43417	1.1411	0.921205	0.946844	0.958733
glutarate (C5-DC)	Fatty Acid, Dicarboxylate	0.705759	0.761092	0.674363	0.940669	0.64209	0.845565	1.06583	1.08875	0.692444	0.93558	1.60454	1.55549	1.33707	1.49608	1.4476	0.9193	0.86985	0.957478	0.835181	0.590265	0.958671	1.07497	0.981021	1.08167	1.47049	0.824059	0.875936	1.57802	1.10034	1.41374	0.666256	0.677949	0.948937	0.665724	0.756	0.88874	1.54822	0.886657	1.08518	1.06509	1.46704	1.26846	1.18134	1.34208	1.42609	0.848518	0.765111	0.577474
glycine	Glycine, Serine and Threonine Metabolism	0.732778	0.833307	0.905306	1.15487	0.83983	0.928642	0.916985	0.920866	0.822877	0.939815	1.02338	0.938142	0.995611	0.983445	1.00343	0.783382	0.996167	0.71108	0.731771	0.753416	0.967898	0.982532	0.865051	0.940634	0.982515	1.07376	0.822018	1.00383	0.987585	1.06931	0.883045	0.955182	1.01927	0.893404	0.951897	0.811662	0.964394	0.939888	0.991292	0.981409	1.12547	0.916084	1.05472	1.30341	0.997955	0.92626	0.892951	0.942891
guanosine 5'-diphosphate (GDP)	Purine Metabolism, Guanine containing	2.82062	2.25269	2.06839	3.75895	2.08209	0.675677	0.377815	0.602655	0.530458	0.488477	0.309742	0.51686	0.558075	0.243729	0.278864	2.40366	5.0355	2.21865	2.20596	2.37249	0.342255	0.419735	0.558924	0.439097	0.531768	0.551091	0.57319	0.394778	0.342297	0.290653	1.86146	1.23867	1.24708	1.58266	1.6984	0.18641	0.218804	0.525398	0.326383	0.356142	0.449928	0.469498	0.525588	0.366053	0.274643	1.33951	2.13558	1.54481
guanosine 5'-monophosphate (5'-GMP)	Purine Metabolism, Guanine containing	0.999582	0.975281	1.12005	0.812768	1.00888	1.11279	1.05754	1.11037	1.00617	1.00042	0.965504	0.846229	0.999177	1.01258	0.867356	1.07091	0.838105	1.03602	0.961388	1.07261	1.21462	1.17828	1.23063	1.1007	1.15149	0.980857	0.996406	0.953259	1	0.927209	1.04884	1.0038	1.0684	1.02319	0.999928	0.822152	0.993237	0.994873	0.984901	0.934508	0.811428	0.844291	0.919149	0.58161	0.835269	1.0883	1.00881	1.08078
2'-deoxyguanosine	Purine Metabolism, Guanine containing	1.52347	1.51811	1.49696	1.52991	1.54745	1.11639	1.38144	1.47516	1.3314	1.36234	0.667193	0.893969	0.79887	0.568586	0.561021	2.08816	2.00211	1.67894	2.15918	1.79438	1.82308	1.78523	1.96747	1.55097	1.23249	0.888808	0.872093	1.16982	0.69947	0.893375	1.9036	2.28981	2.81043	2.36415	1.76533	1.03326	1.2718	2.00594	1.63159	1.54047	0.718657	0.966743	1.04106	0.509763	0.459503	1.56656	1.48349	1.57019
histamine	Histidine Metabolism	0.933444	0.804949	0.863187	1	0.803891	1.6457	1.48184	1.66527	1.44365	1.44105	2.28098	2.12731	2.14143	2.03074	1.82056	0.732454	1.00947	0.759967	0.778654	0.655519	1.48274	1.68028	1.52069	1.72482	1.61333	1.71714	2.00472	1.84178	1.76081	1.84847	0.890169	1.07351	1.09375	0.868236	1.16969	1.33991	1.49236	1.49272	1.83605	1.64738	1.8196	1.84046	1.8275	1.6457	1.61445	0.830539	0.704979	0.866612
histidine	Histidine Metabolism	0.619266	0.668192	0.628397	1.1098	0.674894	0.925099	0.975493	1.0762	1.03431	1.08926	1.27889	1.69221	1.4289	1.21598	1.40653	0.612986	0.84712	0.643253	0.671975	0.560069	1.14938	1.09054	1.18123	1.09303	1.21807	1.69457	1.39321	1.42272	1.41904	1.64255	0.608667	0.746663	0.849735	0.753124	0.741695	0.839206	1.05268	1.21752	0.989974	1.13761	1.40239	1.31233	1.14402	1.77942	1.08122	0.663277	0.629434	0.744096
inosine	Purine Metabolism, (Hypo)Xanthine/Inosine containing	2.33806	1.69876	2.74127	3.27254	2.89534	0.978097	0.75696	0.807714	0.734278	0.665954	0.544536	0.828553	0.450682	0.638694	0.518857	1.69077	2.92748	1.22343	1.14607	2.85394	0.70089	0.665508	0.710153	0.821912	1.01157	0.970238	0.731333	0.667743	0.698043	0.905457	1.72131	1.29357	1.01652	1.14075	2.37847	0.743314	0.946377	0.884014	0.797634	0.809561	0.740647	0.704932	0.731325	1.60972	0.895655	2.08705	1.47001	1.19649
inosine 5'-monophosphate (IMP)	Purine Metabolism, (Hypo)Xanthine/Inosine containing	1.29671	1.17631	1.11479	1.0126	1.15026	0.857312	0.679228	1.10501	0.909442	0.8228	0.658771	0.820056	0.881878	0.982198	1.00527	1.12661	1.21495	1.52024	1.53413	1.16115	0.682295	0.7706	0.845104	1.01236	1.01962	1.01055	0.91146	0.650185	1.04011	0.954086	0.976821	1	1.29439	1.24754	1.13084	0.853147	0.871753	0.721723	0.738638	0.588169	0.585957	0.773727	0.762101	0.781059	1.00981	1.16813	1.07889	0.978545
myo-inositol	Inositol Metabolism	0.96359	1.00239	0.808787	0.719253	0.724514	1.15883	1.08016	0.967929	1.02538	1.10068	1.25923	0.954173	1.07854	1.07604	1.05453	1.0084	0.815181	0.920755	0.851444	0.836725	1.41222	1.29632	1.40824	1.12179	1.13318	1.25679	1.51098	1.34602	1.31292	1.08007	0.844991	0.921716	0.963998	0.839429	0.821253	0.890591	0.986971	1.11208	1.19911	1.13895	1.15462	0.997657	1.02621	0.786643	1.05158	0.979001	1.09839	1.22893
inositol 1-phosphate (I1P)	Inositol Metabolism	1.10868	1.07123	1.24733	2.37575	1.58679	0.597601	0.669962	0.97094	0.912275	0.906361	0.683017	0.713671	0.854513	1.18392	0.844062	1.06384	1.48549	2.00228	1.80136	1.35804	0.933531	0.685453	0.972267	0.802387	1.27416	0.931111	0.796733	0.466431	0.781683	1.26689	0.974587	1.07224	1.52976	1.48724	1.3171	1	0.816883	1.10208	0.914105	0.716375	0.585349	0.887009	0.906016	1.28596	0.864321	1.54996	1.82785	1.07516
isoleucine	Leucine, Isoleucine and Valine Metabolism	0.908754	1.0362	1.16036	1.60125	1.02932	0.848555	0.771203	0.864787	0.583602	0.74316	0.849799	0.903715	0.86357	0.849072	0.844988	1.16422	1.40748	1.08033	1.05166	1.14783	0.964917	0.93616	0.994777	0.881341	1.09269	1.04781	0.789849	0.958694	0.97783	1.0365	1.12552	1.04453	0.992463	1.03178	1.01677	0.754188	0.84205	0.793602	0.758988	0.940062	0.951097	0.834159	1.00522	1.20047	0.79643	1	1.0316	1.03529
2-aminoadipate	Lysine Metabolism			0.503517			0.693854		1.38387		1.24485		0.890525	1.14189	1.23563	0.97187		0.833574				1.86704	1.18861	1.42798	1.26282	1.48556	1.04647	0.856099	0.910518	1.2455	1.26404	0.690016	0.517586				1.03915	1.00454				0.994858		1.23976	0.856358	0.900438
citrulline	Urea cycle; Arginine and Proline Metabolism	0.8455	0.863258	0.999345	0.741108	1.04017	0.951712	0.996094	0.917346	0.857266	1.00391	1.03871	0.937849	0.784688	1.2371	0.884224	0.923817	0.755442	0.767581	0.788018	0.847291	1.14616	1.0265	0.795756	0.894886	0.955567	1.07311	1.35265	1.14548	1.52846	1.20928	1.05969	1.00582	1.0294	1.02151	0.952345	0.857435	1.01897	0.90217	1.17927	1.05083	1.188	1.04815	1.20603	0.915339	1.52375	0.755581	0.754895	0.77715
saccharopine	Lysine Metabolism	2.73666	2.40001	2.13456	2.12086	1.96089	1.72327	1.27733	1.82775	1.2478	0.843162	0.309769	0.396245	0.157643	0.329037	0.354409	2.75553	2.35764	1.88723	2.45313	2.55346	0.595356	1.22735	1.28021	0.965058	1.60375	0.23261	0.16136	0.362543	0.281119	0.375493	1.82107	2.33408	2.23796	1.72728	1.75274	0.525418	0.772917	0.449432	0.376692	0.630668	0.298189	0.224962	0.254403	0.556818	0.437787	3.24407	2.64891	2.65971
leucine	Leucine, Isoleucine and Valine Metabolism	0.833747	0.911581	1	1.64612	0.892985	0.766667	0.810616	0.824939	0.634117	0.688347	0.78274	0.945876	0.861276	0.844946	0.880768	0.96022	1.58293	0.841808	0.984691	1.00803	0.854066	0.853403	0.911656	0.852812	1.07604	1.31199	0.885462	1.17509	0.992129	1.12934	0.980707	1.12146	1.05844	0.877507	1.00784	0.740319	0.832201	0.887106	0.910308	1.087	1.1902	1.04253	1.06423	1.48245	0.846656	1.01315	1.00796	1.06615
lysine	Lysine Metabolism	0.614682	0.699212	0.660444	1.05157	0.613772	0.927206	0.940906	0.936934	0.991271	0.887277	0.881049	0.950964	0.852729	0.807839	0.756667	0.853429	0.99883	0.661184	0.763788	0.744853	1.03407	1.00117	1.12739	0.962154	1.11212	0.914485	1.08601	0.895779	0.929359	1.05369	0.646352	0.76831	0.755857	0.649212	0.669831	0.688567	0.823529	0.79464	0.843419	1.04269	1.1064	1.15313	1.06953	1.00322	0.908561	0.880094	0.945556	0.919618
malate	TCA Cycle	0.606064	0.539266	0.482944	0.466408	0.440294	0.852774	1.26181	1.31475	2.30601	1.69136	1.92862	1.77494	3.40365	1.03122	1	0.699749	0.551874	0.93931	1.00184	0.457225	1.65248	1.26212	2.07816	0.846544	0.698813	1.9712	3.10975	1.91274	1.22335	1.02575	0.703382	0.905782	1.05852	1.11941	0.450706	0.938642	0.865908	3.42604	2.14438	1.78252	2.16381	4.3217	3.5573	1.26898	1.16495	0.469414	0.759976	0.715162
methionine	Methionine, Cysteine, SAM and Taurine Metabolism	0.998542	0.977325	1.22888	1.93077	1.17025	0.905414	0.821714	0.885016	0.960591	0.647397	0.644259	0.688418	0.719867	0.660125	0.733258	1.0959	1.63821	1.0444	1.09606	1.31334	0.530339	0.633817	0.664955	0.582831	0.593664	0.894736	0.541015	0.739612	0.652591	0.840637	0.864414	0.776693	0.838313	0.802813	0.96129	0.487464	0.740772	0.830854	0.510664	0.828535	0.91032	0.688219	0.822406	1.1633	0.76175	1.23594	1.34608	1.40042
methylmalonate (MMA)	Fatty Acid Metabolism (also BCAA Metabolism)	0.675994	0.829943	0.993475	0.741443	0.834554	1.7205	1.2725	1.10213	1.42457	2.00166	1.21607	1.30521	0.957003	1.37644	1.11232	0.636731	1.15967	0.597599	0.600329	0.403246	1.35034	0.871018	1.00119	1.1827	0.979277	1.10104	0.971291	1.09566	0.946999	1.02458	0.598021	0.631693	0.555409	0.589402	0.640845	0.632778	0.740362	1.03592	1.04308	0.887675	1.27016	0.92259	0.886129	1.19836	0.840733	0.46897	0.445841	0.478069
ethanolamine	Phospholipid Metabolism			0.249238		0.185578	0.946208	0.570986			0.49882	1.90658	0.704702	1.28835	2.1203	2.34482						1.10014	0.836121	0.774741	0.666622	0.590779	0.354183	0.920597	1.4461	2.01175	0.789768					0.19414	0.821875	1.08607		0.543605	0.565645	1.47555	0.765511	1.64754	0.836374	2.4472	0.347355		0.273541
palmitate (16:0)	Long Chain Saturated Fatty Acid	0.815025	0.649214	1.47292	1.97813	0.884673	0.788897	0.497765	1.60004	0.518216	0.390446	0.928068	0.486437	0.366911	0.494213	1.42774	1.38959	2.68492	0.839019	1.34185	1.52446	1.35497	1.2291	0.784962	2.16556	2.11231	1.11161	0.373909	0.430537	0.745175	0.897923	0.438807	0.434867	0.440426	0.590898	1.24975	0.876477	2.40434	0.915579	0.498394	0.459016	0.655805	0.368764	0.781354	1.83861	1.67957	2.18731	1.33361	0.613989
nicotinamide adenine dinucleotide reduced (NADH)	Nicotinate and Nicotinamide Metabolism
nicotinamide	Nicotinate and Nicotinamide Metabolism	1.21921	1.27009	1.59073	0.991019	1.83282	0.859352	1.10815	1.00187	0.931335	0.950249	0.901504	0.524472	1.30115	0.936372	0.954882	1.32815	0.710973	1.19062	1.08902	1.78699	0.717399	1.0907	0.778675	1	0.94505	0.709501	1.13296	0.945732	0.844014	0.91455	1.37695	1.40343	1.10781	1.02764	1.21772	0.977594	1.01865	0.90338	1.07706	0.998128	0.931226	0.739376	0.888972	0.597024	0.834983	1.59195	1.02799	1.22924
pelargonate (9:0)	Medium Chain Fatty Acid	1	0.75012	0.658494	0.752892	0.589686	0.89975	0.985195	1.12852	1.09984	0.810673	1.25216	1.18807	0.996239	1.0212	1.31326	0.720147	1.13193	0.810616	0.551777	0.517462	1.40139	1.14468	1.29441	1.25381	1.1296	1.44632	1.49215	1.23195	1.47409	1.21842	0.547531	0.935039	0.65679	0.980225	0.612494	1.22757	1.07675	1.0169	1.21595	0.969131	1.59973	0.901754	1.16637	1.20943	1.43859	0.802629	0.657869	0.672875
stearate (18:0)	Long Chain Saturated Fatty Acid	0.816351	0.721042	1.13667	1.38496	0.802337	0.807929	0.633458	1.56221	0.704885	0.594008	1.05071	0.71152	0.539584	0.671212	1.60695	1.10451	1.94839	0.838547	1.19173	1.16562	1.13733	1.06637	0.838592	1.79641	1.75378	1.14691	0.596304	0.642032	0.919982	0.985735	0.605563	0.589963	0.620657	0.709907	1	0.926126	2.43628	1.04429	0.657375	0.625884	0.889611	0.61864	1.03489	2.09012	2.12141	1.8027	1.18042	0.704789
ornithine	Urea cycle; Arginine and Proline Metabolism	0.597017	0.571383	0.682612	0.84931	0.621716	0.901537	1.3597	1.14404	1.39828	1.44323	1.0706	1.56416	1.10276	1.18798	0.894621	0.61994	0.763262	0.557988	0.660807	0.597843	0.925429	0.89186	1.1472	0.900342	1.01363	0.90779	0.885723	0.995637	0.805052	1.01766	0.498122	0.526458	0.643821	0.517263	0.508914	0.767021	1	0.963278	1.00436	0.924644	1.14082	1.78027	1.44462	1.35501	1.42429	0.90914	0.798644	0.861025
orotate	Pyrimidine Metabolism, Orotate containing		0.686143	0.627395	0.741996	0.597957	0.750798	0.929278	1.08292	1.19116	1.14115	0.997082	1.07021	1.14684	0.842452	0.987274	0.975041	0.794407	0.807872	1	0.695217	0.832177	0.802796	1.02737	0.785102	0.819857	0.758028	0.980441	0.760793	0.721295	0.636546	1.17985	1.27989	1.28119	1.08852	1.02036	0.790597	0.942066	1.11585	1.03665	1.03409	1.04204	1.50419	1.19868	0.72323	1.03552	0.672538	1.01435	1.07631
glutathione, oxidized (GSSG)	Glutathione Metabolism	15.2437	5.96446	4.45457	3.19911	8.47678	0.811714	0.704126	0.833352	0.887392	0.986401	0.916475	0.760297	1.02708	1.07961	1.32666	2.50179	2.37215	16.0153	7.52419	9.2659	0.361959	0.53379	1.07581	0.639996	0.655272	1.05351	1.05631	1	0.92039	0.824713	3.15783	1.65489	1.98803	3.75905	1.119	0.42579	0.880884	0.690802	0.526958	0.568903	0.993093	0.995619	0.904611	1.29852	1.29647	3.72016	4.83245	2.0643
palmitoleate (16:1n7)	Long Chain Monounsaturated Fatty Acid	0.63074	0.523533	1.17561	1.80978	0.723749	1.04023	0.677046	1.44233	0.48175	0.318418	1.00358	0.512395	0.336369	0.728684	1.46202	0.958443	1.97485	0.53487	0.786641	1.09011	1.43048	1.26534	0.748267	1.98245	2.03644	1.05784	0.324015	0.466888	0.9457	1.16667	0.293125	0.365807	0.287847	0.356024	1.14787	1	2.2595	0.801113	0.629837	0.586806	0.800506	0.294427	0.802086	2.01177	1.83701	1.52252	0.803494	0.402661
phenylalanine	Phenylalanine Metabolism	0.960512	1.10555	1	1.6692	0.973299	1.02557	0.975996	1.03625	0.889552	1.00007	1.12368	1.30547	1.1726	1.14232	1.18448	0.971261	1.51974	0.864155	0.940089	0.934231	1.03798	1.03929	1.13145	1.03121	1.29019	1.42127	0.999934	1.08867	1.11235	1.22015	1.18837	1.19996	1.10121	1.06401	1.16122	0.842794	1.06644	1.0986	1.10365	1.22277	1.34021	1.08631	1.28367	1.70367	1.07351	1.01489	0.988364	0.959667
phosphate	Oxidative Phosphorylation	1.05052	0.995894	1.10074	1.25993	1.04688	0.957919	0.846017	0.929058	0.846622	0.88124	0.996295	1.04076	0.968858	0.975084	0.979774	0.987575	1.15681	0.918238	0.942977	1.00494	0.981557	1.03493	0.965742	1.03259	1.03759	1.11432	0.98207	1.01297	0.981125	1.04372	1.00585	1.0037	0.971769	0.974899	1.01516	0.836329	0.913915	0.884184	0.945006	0.924195	0.93902	0.923428	0.929973	1.22455	0.926007	1.0056	0.966305	0.981734
phosphoenolpyruvate (PEP)	Glycolysis, Gluconeogenesis, and Pyruvate Metabolism	1.13709	0.941771	0.560469	0.483699	0.428039	0.573817	1.23932	1.62556	1.89738	1.79268	0.702116	1.16595	2.38692	2.164	0.467795	1.13835	0.7012	4.21285	4.90678		0.481094	0.59376	1.23169	0.283732	0.330011	1.13684	1.45797	0.558163	0.395095	0.432986	1.13146	1.36377	4.98421	5.34817	0.496322	0.184736	0.465484	2.33487	0.783252	0.827369	1.31248	2.25463	2.51559	0.435974	0.512959		1.46741	1.94223
phytosphingosine	Sphingolipid Synthesis	0.888217	0.722322	0.96956	1.10272	0.845124	0.759345	1.49516	1.20163	1.81795	1.68726	1.29362	1.49192	1.0843	1.60539	1.19672	0.684664	0.743273	0.738081	0.738977	0.836427	0.957915	0.872702	0.984311	1.42586	1.2857	1.41964	1.60394	1.17691	1.75389	1.49191	0.782235	0.679428	0.776061	0.750248	1.00544	0.744751	1.12023	0.911812	11.9805	0.815067	0.726409	1.04313	1.03886	1.2715	1.07636		0.62101
proline	Urea cycle; Arginine and Proline Metabolism	1.28132	1.12718	1.25122	1.1787	1.3762	0.806164	0.750662	1.18595	0.990401	0.950839	0.739594	0.802889	1.16339	0.465534	0.593594	1.23631	1.21763	1.57279	1.32266	1.43149	0.574501	0.841657	0.979586	0.711738	0.747704	0.693471	0.784617	0.450602	0.259357	0.401646	1.29059	1.06202	1.0096	1.11711	1.02309	0.489471	0.676105	0.925229	0.761547	0.958391	0.720112	0.878285	0.746829	0.484601	0.336641	1.27713	1.36595	1.26328
lactate	Glycolysis, Gluconeogenesis, and Pyruvate Metabolism	1.57082	1.14582	1.77007	1.00542	1.4794	0.455031	0.818712	0.583478	0.746149	0.522293	0.455133	0.591592	0.809096	0.353905	0.335197	1.32893	1.1775	1.23303	1.18046	1.45539	0.323341	0.471674	0.525912	0.494813	0.313352	0.415225	0.525155	0.457407	0.341277	0.331611	1.34617	1.39701	1.03038	1.02465	0.910437	0.234828	0.5347	0.61128	0.441156	0.729426	1.16918	1.06231	0.622024	0.956786	0.50579	1.2008	1.24786	1.42644
pyridoxamine phosphate	Vitamin B6 Metabolism						0.632833	0.542901	0.257431	0.55878	0.992143	2.61874	2.23546	3.87552	1.65534	1.82593		0.189628				1.91537	0.999659	1.07148	0.736288	0.660686	2.70032	2.52865	1.84098	2.10913	1.42756				0.200177		0.881859	0.773899	1.43475	1.2263	1.12163	2.46348	2.06384	2.9621	1.61398	1.63297
glutathione, reduced (GSH)	Glutathione Metabolism	2.5283	2.90291	4.53708	2.27251	5.68143	1.28503	0.843556	1.0525	1	1.23347	0.737322	0.607243	0.904508	0.66235	0.715315	2.14212	1.12433	3.50699	2.0864	4.79245	0.93408	1.15748	1.37569	1.1534	0.909991	0.624923	0.452567	0.58595	0.560402	0.528496	2.13609	1.26151	1.49448	2.02943	2.22478	0.90715	1	0.545685	0.551758	0.494885	0.622237	0.502948	0.696805	0.28896	1.00529	4.23866	2.57177	1.77294
riboflavin (vitamin B2)	Riboflavin Metabolism	1.84697	1.97044	2.23008	2.53472	2.31116	1.10588	1.13566	0.977528	0.798958	0.783396	0.815849	1.06905	0.826115	1.1109	0.986065	1.92736	2.35647	1.612	1.61758	1.86824	1.29536	1.36067	1.34483	1.29346	1.13897	0.959584	0.913218	0.899977	1.04235	1.12786	1.52605	1.7803	2.14519	1.63293	1.7672	1.29533	1.27038	1.4649	1.3033	1.25416	1.02247	0.915226	1.24124	1.51114	1	1.75007	1.36918	1.36295
salicylate	Drug - Topical Agents	1	0.671853	0.719106	3.61361	1.54519	0.828292	1.09527	0.955298	2.07746	0.856834	1.01052	0.712279	0.714306	0.74718	1.22102	0.627852	1.49995	1.76642	0.758585	3.03776	2.05971	1.1997	0.914339	0.837669	0.739242	1.30353	1.67535	1.87672	0.842927	0.985896	1.33	2.72011	1.53492	0.413027	0.553118	0.819228	0.796603	4.43238	1.40602	0.782777	0.599808	1.32693	1.87894	2.36956	1.12593	0.902477	0.689783	0.875144
serine	Glycine, Serine and Threonine Metabolism	0.847274	0.831663	0.858908	0.983864	0.862594	1.05491	0.961958	0.977348	0.920448	1.19251	1.40436	1.42245	1.28933	1.48091	1.26706	0.870973	0.962042	0.784354	0.812986	0.82614	1.11768	1.06444	1.05445	1.04999	1.04475	1.23849	1.45063	1.32553	1.29612	1.30209	0.798702	0.786059	0.803361	0.769636	0.745778	0.828704	0.928009	0.876197	1.02819	0.992469	1.27321	1.17466	1.19686	1.28334	1.06185	0.825512	0.805823	0.842245
spermine	Polyamine Metabolism	0.105562			0.193257		0.601382	0.438073	0.656165	0.469397	0.586628	1.10835	1.07327	2.09411	1.6335	1.46208			0.0823555	0.208735		1.01192	1.06794	0.896118	0.823074	1	1.97312	2.22349	1.49225	1.64909	1.47029	0.21467	0.440807	0.907457	0.716381	0.331867	0.962435	0.976554	2.11683	1.33574	1.21603	2.53493	2.43086	3.20961	2.42358	2.2317	0.525104	0.132664	0.472871
taurine	Methionine, Cysteine, SAM and Taurine Metabolism	0.981556	1.00252	1.08439	0.960558	1.0037	1.0541	0.942023	1.0878	0.994058	0.960611	0.920042	0.907742	1.00297	0.939182	0.981561	1.03528	1.03134	1.0882	1.08216	1.11328	1.01764	1.07411	1.05512	1.07469	1.0622	0.971962	0.928017	0.925408	0.959545	0.896923	1.0813	1.0787	1.13392	1.07606	1.04598	0.915457	1.10715	1.03841	0.945747	0.94751	0.881551	0.843988	0.890122	0.771495	0.960774	1.1089	1.03314	1.12316
myristate (14:0)	Long Chain Saturated Fatty Acid	0.690431	0.60002	1.11859	1.40753	0.765621	1.15803	0.868181	1.37412	0.551483	0.413166	1.05424	0.546013	0.520216	0.818857	1.42194	0.905531	1.65925	0.645288	0.744011	1.06027	1.38197	1.33381	0.755695	1.91526	1.84766	1.0582	0.402915	0.533143	0.935755	1.15905	0.435213	0.480219	0.371424	0.406588	1.16004	1.05542	2.03058	0.829185	0.754504	0.738022	0.868611	0.393572	0.823635	1.72022	1.55181	1.38182	0.81603	0.483898
thiamin monophosphate	Thiamine Metabolism	0.626639	0.728262	0.744526	0.954712	0.706234	1.42731	0.966999	1.14142	0.840734	0.86524	1.45457	1.43215	1.3702	1.45605	1.47763	0.929653	0.976406	0.8163	0.962585	0.838753	1.26232	1.40499	1.08814	1.25349	1.34938	1.58872	1.16724	1.30828	1.41006	1.63623	0.910925	0.998547	1.03102	0.927592	0.914811	0.92601	1.08417	1.14441	1.12891	1.18984	1.41865	1.13687	1.32688	1.61057	1.26602	0.849994	0.712048	0.808167
uridine	Pyrimidine Metabolism, Uracil containing	4.82608	3.49973	2.96958	2.86733	3.14366	1	1.07491	1.41149	0.913551	0.957842	0.500448	0.615035	0.63522	0.760352	0.387484	3.0261	3.01035	4.94512	3.66404	3.0237	0.679845	0.792135	0.928965	0.633078	0.811811	0.748188	0.488494	0.463474	0.351296	0.492506	3.60977	2.57015	2.97612	3.96001	2.53045	0.557636	0.624648	1.13862	0.658462	0.717543	0.455036	0.597874	0.832486	0.597349	0.419355	2.10212	3.2821	2.31929
trans-urocanate	Histidine Metabolism	0.884728		0.531805			0.484239	5.61496				0.913637	1.14763	0.893086	1.27131		0.663154		0.91443			2.27402	3.5137	0.666232	0.437916	0.423509	1.48167	0.945214	1.52219	1.871	1.42611	1.30153				3.24423	0.759033			9.16506	1.73312	1.69181	1.18923	1.54284	2.35254	0.54542	1.0579	0.523745	0.476566
glutamate	Glutamate Metabolism	0.62739	0.853936	0.542257	0.937737	0.511007	1.32668	1.39664	1.33494	1.54743	1.65999	1.61046	1.40005	1.49477	1.34151	1.35611	0.620938	0.915291	0.836933	0.833709	0.472596	1.6822	1.47864	1.40697	1.40731	1.39564	1.49405	1.85236	1.26684	1.18868	1.46794	0.915638	0.985134	1.09237	1.10911	0.992275	1.21931	1.40607	1.66145	1.83655	1.66145	1.43611	1.73727	1.79673	1.51529	1.29817	0.657904	0.78468	0.89819
glutamine	Glutamate Metabolism	1.10376	1.28384	1.21014	4.35751	1.48299	3.0183	1.45309	2.37375	2.76499	3.63646	2.01059	4.21404	2.62323	1.9021	1.23949	0.895425	2.77929	1.00176	1.03989	0.890556	1.44069	1.71359	1.79005	1.66101	4.07906	3.24343	2.4094	0.998239	0.674854	2.04643	1.01908	0.773992	1.26216	1.32542	2.53442	0.712889	0.817017	2.38403	1.02558	1.2798	2.14348	3.76319	3.41182	4.67458	2.35169	1.19034	1.15853	1.02065
threonine	Glycine, Serine and Threonine Metabolism	0.502928	0.577833	0.554671	1	0.523828	0.778778	1.16716	1.09455	1.00199	1.25417	1.24493	1.31777	1.26281	1.17524	1.18955	0.642605	0.944275	0.347017	0.644126	0.574522	1.23666	1.15937	1.24508	1.03419	1.32269	1.27901	0.998009	1.25915	1.19145	1.29894	0.543923	0.787629	0.652562	0.559643	0.698912	0.786689	0.860191	1.0283	1.01094	1.10103	1.25059	1.13622	1.20175	1.32589	0.927443	0.711533	0.727473	0.839074
tryptophan	Tryptophan Metabolism	1.2919	1.24023	1.3059	1.48135	1.22174	0.922491	0.840301	0.821406	0.751535	0.880315	0.922237	1.1183	0.887885	0.9649	0.893062	1.23672	1.62314	1.33014	1.20593	1.1941	0.921864	0.93815	0.928326	0.927412	0.996453	1.16841	0.914979	0.955003	0.957282	1.06724	1.45796	1.30646	1.32178	1.43091	1.22482	0.646059	0.820243	0.978123	0.812144	0.911735	1.17011	1.00019	1.11975	1.50965	1	1.28333	1.25803	1.28656
valine	Leucine, Isoleucine and Valine Metabolism	0.780533	0.831227	0.947894	1.61186	0.857927	0.691476	0.721861	0.796408	0.550541	0.592923	0.734551	0.949305	0.976429	0.866883	0.954031	1.02069	1.56073	0.8728	0.961476	1.02443	0.785098	0.790088	0.790476	0.804651	1	1.2785	1.03624	1.50463	1.13952	1.26775	1.00252	1.08859	1.04147	0.93131	1.07501	0.649358	0.738732	0.756374	0.755037	0.954822	1.31758	1.33218	1.13815	1.68473	1.07203	1.09437	1.0888	1.18755
nicotinate	Nicotinate and Nicotinamide Metabolism	0.631196	0.781578	0.618848	1.1915	0.570503	1.18324	1.08732	0.800342	0.832053	0.88387	1.42142	1.66092	0.94672	1.59603	1.28653	0.775112	1.23242	0.491426	0.501296	0.540624	1.47307	1.30562	1.00408	1.37065	1.22717	1.51707	1.11808	1.46398	1.56014	1.71543	0.788612	0.82184	0.729546	0.668713	0.732482	1	1.03118	0.795549	1.02291	1.07436	1.2176	0.866029	1.12365	1.88643	1.28936	0.754491	0.679372	0.815922
pyridoxamine	Vitamin B6 Metabolism	0.304174	0.415722	0.370748	0.379696	0.363825	0.747144	1.01549	0.82119	1.24551	1.38827	2.88626	2.17015	4.43665	2.44426	2.49243	0.300106	0.380747	0.388084	0.323801	0.247711	1.34289	0.984507	1.13605	0.971659	0.681167	3.38934	3.85109	2.09561	2.19096	1.8174	0.298399	0.375699	0.355105	0.469077	0.181829	0.974542	0.8836	2.38217	1.5576	1.33256	2.90565	3.17169	2.68584	1.8393	2.00543	0.332294	0.300978	0.471049
glucose	Glycolysis, Gluconeogenesis, and Pyruvate Metabolism	1.22757	1.22287	1.28529	1.20393	1.18389	0.956584	0.938282	0.894528	0.894735	0.889287	0.855037	0.930974	0.861441	0.824327	0.868186	1.07193	1.29557	1.15064	1.13475	1.19103	0.890061	0.809546	0.827578	0.907936	0.84918	0.842227	0.855333	0.933902	0.829747	0.918367	1.14316	1.03846	0.95447	1.04936	1.2243	0.704947	0.85067	0.85874	0.8534	0.936322	0.963421	0.973389	0.95882	0.992879	0.951425	1.06666	1.09226	1.13373
alpha-ketobutyrate	Methionine, Cysteine, SAM and Taurine Metabolism	0.926819	1.1719	0.54223	0.899518	0.848769	0.937156	0.712455		0.387231	0.585164		0.654589				1.39999	1.78325	0.71605	0.738577	1.23215	0.35754	0.870705	0.746215					0.553612			1.12194	0.659961			1					0.361938	0.371725	0.558794			0.647163	0.529663	1.96413	0.821561
adenosine	Purine Metabolism, Adenine containing	1.54476	1.55561	1.30594	0.936327	1.36566	1.2309	1.00123	1.13443	1.02239	1.08667	0.858814	0.734587	0.880188	0.826873	0.779777	1.13943	0.947144	1.36355	1.22463	1.16156	1.05429	1.15742	1.14842	1.1947	1.02035	0.908703	0.778378	0.773857	0.733478	0.820814	1.9052	1.93252	1.72991	1.95114	1.37625	0.999485	1.24584	1.22464	1.2156	1.19808	1.09521	0.914262	0.883386	0.668725	0.930896	1.23379	1.31357	1.40278
betaine	Glycine, Serine and Threonine Metabolism	0.296095	0.258406	0.448861	0.512665	0.379955	0.507509	0.714845	0.442499	0.685684	0.501059	1.16557	0.634588	0.539159	0.677204	0.641996	0.457286	0.560232	0.379247	0.409558	0.407401	0.739272	1.34761	0.856529	1.60109	0.599643	0.918661	0.720562	1.94241	1.0975	1.66975	0.413541	0.728278	0.542653	0.618275	0.663216	1.58564	0.868889	1.88823	2.14524	1.1866	1.55161	1.77705	2.95922	1.53599	2.15996	1.03543	1.58419	1.19471
cysteine	Methionine, Cysteine, SAM and Taurine Metabolism	1.1758	1.06238	2.65965	2.93764	3.36362	0.541388	0.549495	0.72363	0.966278	0.686887	0.383668	0.622455	0.781572	0.469933	0.566238	0.996629	1.13766	1.24633	1.26992	2.60966	0.309062	0.365762	0.68206	0.640785	0.601961	0.57034	0.566917	0.363492	0.410867	0.538264	1.30639	1.02215	1.33763	1.49829	1.78384	0.396106	0.662351	0.679384	0.380881	0.510695	0.684947	0.621189	0.678177	0.834591	0.516542	2.43666	1.15568	1.18956
mannose	Fructose, Mannose and Galactose Metabolism	1.36942	1.0966	1.54427	2.10538	1.65703	0.600204	0.756217	0.670609	0.592897	0.630463	0.664567	1.05177	0.525318	0.61476	0.635867	0.842594	2.4276	0.863899	0.828679	1.4251	0.638796	0.363796	0.465723	0.56354	0.714621	0.858112	0.883082	1.04672	0.700786	0.821155	0.881484	0.757505	0.677985	0.651672	1.00237	0.407315	0.516742	0.583056	0.51382	0.518126	0.845542	0.782615	0.656937	1.42355	1.01118	1.06811	0.784164	0.691143
alanine	Alanine and Aspartate Metabolism	0.888679	0.91225	1.01716	1.1205	1.07729	1.05759	1.03897	1.1305	1.03301	0.994879	0.965871	1.06862	0.952978	1.01065	1.00338	0.871107	1	0.80241	0.843669	0.883067	0.939601	0.997425	0.951043	1.11715	1.1645	1.08584	0.925058	0.925926	0.99744	1.03034	0.885507	0.964001	0.928093	0.93133	1.06829	0.860499	1.06371	0.910628	1.00026	0.84249	0.872398	0.85365	0.916807	1.14373	0.969991	0.985296	0.881082	0.912971
tyrosine	Tyrosine Metabolism	1.69337	1.46072	1.31615	1.45053	2.02772	0.558574	0.550364	0.915174	0.818654	0.695918	0.585474	0.728741	0.619928	0.676112	0.512133	2.82629	2.99682	4.65475	4.09656	2.41952	1.17269	1.32633	1.50904	1.59596	2.10477	1.15	1.00934	0.972891	1.21771	1.35022	2.68452	2.30779	2.8891	3.50189	2.16252	0.991233	0.587913	0.885152	0.75192	0.363527	0.441886	0.751418	0.905236	0.863339	0.492662	3.42633	3.8185	2.78647
malonate	Fatty Acid Synthesis	0.907923	0.943763	1.05707	2.5846	0.936909	0.96404	0.907446	0.955548	0.958917	1.11425	0.976159	1.58906	0.815746	1.21034	1.03415	0.962275	2.28252	0.913491	0.942339	0.994648	1.17854	1.03665	1.19574	1.61555	2.04426	1.84063	0.767573	1	1.11224	2.13564	0.829669	0.947692	0.934805	0.780815	1.46975	0.87772	0.930894	0.729901	0.765838	0.80253	0.857378	0.83348	0.800855	2.69554	0.926783	1.04747	1.01241	0.9644
pseudouridine	Pyrimidine Metabolism, Uracil containing	1.03216	1.27598	1.42986	1.64744	1.27957	1.00698	0.994887	0.801803	0.752673	0.848611	0.876207	0.969819	0.623324	1.11715	1.0511	1.19098	1.30514	0.909437	0.891987	1.11899	1.20798	1.1053	0.809815	1.40914	1.3294	0.966717	0.643513	0.849655	1.18718	1.43121	1.24438	1.39329	1.08949	1.21435	1.6243	1.24439	1.35574	0.847365	0.94127	1	0.854156	0.598478	0.718186	1.7106	1.23316	1.16583	1.20409	1.22325
pyruvate	Glycolysis, Gluconeogenesis, and Pyruvate Metabolism	2.13233	1.69035	1.87057	1.3573	2.09647	0.703901	0.495538	0.473934	0.251908	0.281106	0.0253427	0.116853	0.00696651	0.0304857	0.0195354	1.67939	1.85409	2.10662	2.11698	2.08152	0.0650933	0.268083	0.261151	0.102482	0.125853	0.0047869	0.00495082	0.0398046	0.00632197	0.0210122	1.42409	1.17673	0.991812	0.991002	1.23375	0.0332101	0.070152	0.018289	0.0200315	0.111351	0.0427562	0.034743	0.0445165	0.0225167	0.0575496	1.34215	1.51892	1.36249
uracil	Pyrimidine Metabolism, Uracil containing	1.18641	1.16987	1.21716	1.43694	1.17447	1.09101	0.911229	1.0066	0.832244	0.834458	0.943372	0.940528	0.901772	0.972542	1.01083	1.1898	1.39404	1.2375	1.19923	1.2439	1.07707	1.09266	1.00179	1.08671	1.1668	1.15767	0.899416	1.08512	0.971721	1.08603	1.32324	1.27715	1.28955	1.24348	1.33862	0.803981	0.9367	0.955743	0.994447	0.989747	0.965116	0.900127	0.951971	1.28607	1.03269	1.38506	1.27824	1.24945
cytidine	Pyrimidine Metabolism, Cytidine containing	2.05367	2.33731	2.3224	2.06757	2.42862	1.28956	1.22836	1.58395	1.57323	1.81202	0.829279	0.73084	1.24661	0.757849	0.683378	2.0501	1.97091	3.24248	2.70019	2.13099	1.34724	1.28015	1.66125	1.24802	1.23192	0.995632	0.889089	0.674571	0.779364	0.735559	2.866	2.6877	3.54643	3.88435	2.50973	1	1.25328	1.75587	0.98195	0.965753	0.655387	0.976308	0.999025	0.741344	0.688422	1.51305	1.7279	1.68492
uridine 5'-monophosphate (UMP)	Pyrimidine Metabolism, Uracil containing			2.06269	2.85565	2.37846	0.706741	0.732211	1.04915	1.1894		0.736471	0.638632	0.862691	1.95663	1.9697		0.887114	0.675975	0.64789	2.04342	0.880999	0.733709	0.999926	2.92366	3.39593	1.72294	1.11733	1.08756	2.03678	2.42398	0.526109	0.635734	0.785434	0.959698	1.30629	1.96109	2.62827	0.95518	0.86933	0.943264	0.930177	0.842225	0.916018	3.59658	1.23182	2.40248	0.508393
thiamin (vitamin B1)	Thiamine Metabolism	1.31278	1.20246	1.22433	2.06085	1.13724	1.38315	0.989347	0.90121	0.904603	0.867522	1.32557	1.61908	1.03188	1.45621	1.42618	1.5736	1.94272	1.62876	1.56247	1.50124	0.918854	1.0617	0.801114	1.22623	1.53932	1.27175	0.746538	0.905103	1.15809	1.61345	4.1799	3.26796	2.9665	3.38673	2.35026	0.663166	0.817336	0.596956	0.639598	0.674017	0.924179	0.629656	0.804724	1.54977	1	1.69945	1.56686	1.557
fructose	Fructose, Mannose and Galactose Metabolism	1.10382	0.950639	1.03835	0.947329	1.1148	0.855419	0.878273	0.942003	0.952674	1.24698	1.10386	1.2222	0.83976	1.04685	0.973137	1.09637	1.29617	0.913802	0.78029	0.906269	0.867728	0.649881	0.614939	0.807305	0.749718	0.934274	1.12348	1.30648	0.970382	1.08946	0.772756	0.807304	0.784215	0.786796	0.763758	0.509885	0.645279	0.725439	0.695566	0.687702	0.833464	0.904123	0.784554	0.864023	0.98578	0.685573	0.677303	0.713503
adenine	Purine Metabolism, Adenine containing	2.18064	1.84302	1.38198	1.24096	1.39794	1.15049	0.818766	1.29561	0.860515	0.707841	0.823885	1.31575	0.618649	0.619162	0.738668	1.24128	1.88713	0.865125	1.00716	1.30919	0.726409	0.873431	0.764861	1.09501	0.999021	1.22179	0.963875	0.833633	0.736482	1.15813	1.66542	2.29001	1.70346	1.31558	1.35916	0.923795	0.927688	0.99284	1.20523	1.03961	0.703822	0.7197	0.545059	1.08504	0.74512	1.71498	1.29934	1.55477
cytosine	Pyrimidine Metabolism, Cytidine containing	0.896104	1.17443	1	1.07869	0.879286	0.530163	0.963714	0.466267	1.05544	0.781215	1.18726	2.36326	1.3131	1.3391	0.908358	1.11823	1.22908	0.909993	0.842028	0.760613	1.68686	0.692199	1.51682	0.936949	0.912759	1.5393	2.58699	5.34232	2.48331	3.90465	1.06866	0.94525	1.04903	1.23422	1.07259	0.702135	1.58246	0.986267	1.00555	1.19768	7.16858	3.08399	4.83886	4.79695	3.82169	0.885702	1.25571	0.940762
caprate (10:0)	Medium Chain Fatty Acid	0.509598	0.51466	0.840124	1.21488	0.806103	1.30665	0.973584	1.15832	1.33941	0.800531	1.20955	1.04478	1.05004	1.07019	1.36666	0.786616	0.735081	0.531435	0.52055	1	1.1199	1.12142	0.85378	1.30577	1.1669	1.29565	0.730502	0.842167	1.01306	1.07115	0.617192	1.01161	0.981149	0.583573	0.713785	1.05312	1.10615	2.61309	1.47554	0.764707	0.900035	0.984339	0.854756	1.26431	0.975762	0.831963	0.556326	0.830427
undecanoate (11:0)	Medium Chain Fatty Acid	0.692734	0.707009	1.02212	1.21286	0.787631	0.971136	0.847412	0.876002	0.726768	0.607509	0.990326	0.723181	0.92014	1.02924	1.31551	0.881667	1.14133	0.845282	0.683023	0.911273	0.986671	0.906878	0.661486	1.12109	1.1479	0.934801	0.693267	0.866904	1.02172	1.21763	0.718451	0.946775	0.885937	0.743321	1.17381	1.08407	1.33099	0.827332	0.980448	1.05393	1.0622	0.714041	0.931024	1.61729	1.36532	1.30087	0.945597	0.928335
margarate (17:0)	Long Chain Saturated Fatty Acid	0.621759	0.45273	1.05368	1.73026	0.565037	0.731548	0.401796	1.97463	0.506397	0.321727	1.12421	0.560435	0.32197	0.457984	2.19665	1	2.41044	0.651518	1.10085	1.15026	1.22017	1.20859	0.689899	2.34299	2.26152	1.19576	0.348332	0.417901	0.831138	0.917627	0.336095	0.337904	0.367631	0.494423	1.13958	0.837155	4.14217	1.09361	0.44642	0.379452	0.905922	0.348588	1.26247	3.72179	4.59481	2.46408	1.24289	0.464205
nonadecanoate (19:0)	Long Chain Saturated Fatty Acid	0.482555	0.347229	0.79277	1.34425	0.485902	0.709317	0.389011	1.94639	0.477294	0.317122	1.1974	0.591231	0.300543	0.510565	2.57471	0.770721	1.91061	0.606323	0.833558	0.897308	1.15965	1.04777	0.681346	2.35859	2.37166	1.35747	0.357327	0.404188	0.89605	1	0.264239	0.309808	0.256113	0.428679	0.902371	0.821335	4.43301	0.98714	0.37224	0.321331	0.957446	0.342704	1.27687	4.0569	3.89952	2.08884	1.05757	0.363026
arachidate (20:0)	Long Chain Saturated Fatty Acid	0.51134	0.39208	1.21149	1.52874	0.577245	0.651158	0.351721	1.78178	0.451716	0.264818	1.02767	0.608333	0.288393	0.467243	2.50632	1	2.5155	0.690219	0.993291	1.08595	1.27896	1.14797	0.613567	2.88863	3.02154	1.23544	0.276469	0.365633	0.911541	1.01475	0.227402	0.228838	0.245389	0.397528	1.16241	0.820629	3.89763	0.855025	0.328164	0.295392	0.696206	0.262006	0.772787	3.217	2.92169	2.42365	1.1256	0.416442
maltose	Glycogen Metabolism	1.269	1.18029	1.37339	1.17597	1.23834	0.927428	1.04037	0.915512	0.898574	0.890174	0.908843	1	0.955538	1.00786	0.939281	1.15763	1.41862	1.01987	1.00973	1.37672	0.939809	0.933264	0.903039	1.12669	0.904697	0.804761	0.787606	0.880388	0.83674	0.934024	1.19855	1.02784	0.888634	0.874216	1.17109	0.807729	0.931276	0.827052	0.815198	0.953633	1.03531	0.977788	0.976956	0.848469	0.996748	1.05828	1.01142	1.06706
ribose	Pentose Metabolism	1.26389	1.3121	1.44465	2.01033	1.28378	1.23698	1.02036	0.831654	0.938232	1.04367	0.85249	0.87322	0.666525	1.02789	1.15967	0.905944	1.44267	0.636848	0.555322	1.25694	0.913528	0.855514	0.716025	1.24565	1.2128	0.629797	0.691968	0.824178	0.974658	1.00303	1.13005	1.0578	0.834878	0.888292	1.79776	0.867834	1.03708	0.644857	0.790321	0.813642	1.08724	0.82893	1.00534	1.29121	1.46143	1.48203	0.847894	1
trehalose	Disaccharides and Oligosaccharides	0.868431	0.715561	1.02177	0.445988	0.88549	0.754536	0.955818	0.826887	1.56335	1.53808	1.07269	1.09103	1.30455	0.700293	0.765611	0.965064	0.585898	1.47531	1.59046	0.973832	1.04452	0.836013	1.15274	0.762446	0.477459	1.15387	1.47641	1.67484	0.789344	0.800043	1.02427	1.00782	0.932687	1.244	0.541707	0.657822	0.697994	1.44351	1.03982	1.02136	1.19662	1.76361	1.58917	0.558937	0.879326	0.884836	1.14783	1.03397
asparagine	Alanine and Aspartate Metabolism	1.15517	1.34505	1.49179	3.60208	1.7151	1.78063	1.0601	1.9541	2.3451	2.91741	1.13845	2.25781	1.59604	1.15765	0.878069	1.29822	2.20667	1.69938	1.66415	1.35743	1.04957	1.32231	1.51529	1.27118	2.43796	1.72677	1.26059	0.629492	0.591232	0.994377	1.29668	1.08217	1.81501	1.87639	2.09306	0.654146	0.759554	1.75852	0.823226	0.990027	0.984147	1.93189	1.70996	2.24515	1.14469	1.76502	1.46522	1.45354
dihydroorotate	Pyrimidine Metabolism, Orotate containing	0.702444	0.872329	0.711002	0.899825	0.588277	1.97448	2.28402	3.0348	2.10223	2.1551	3.92377	4.38126	4.63519	4.54498	4.5842	0.645607	1.08205	1	0.859049	0.527916	4.51406	2.82131	4.84751	4.36129	7.0397	5.18121	3.45899	2.81622	4.52801	4.49071	0.468294	0.780559	0.71514	1.01017	0.804323	2.15492	2.39688	2.76411	2.47765	2.81681	3.20307	2.94683	3.17067	6.41664	3.57144	1.53185	1.26737	0.944452
heptanoate (7:0)	Medium Chain Fatty Acid	0.682056	0.712806	0.861816	0.885245	0.802267	0.930445	0.96254	2.3487	1.19426	1.00265	0.876701	0.792558	1.18731	1.16218	1.58949	0.531984	0.718502	0.46457	0.444238	0.66189	1.73117	1.28262	1.15928	1.15034	1.72614	1.27244	1.27549	0.909845	2.08881	0.976286		0.485286	1.51621	0.88376	0.602361	1.11972	1.19574	1.68751	1.05551	1.74637	1.27432	0.954476	0.998045	1.02627	2.08109	1.00196	1.38366	0.687047
caproate (6:0)	Medium Chain Fatty Acid	0.666501	0.585719	0.85404	0.912098	0.847566	0.915944	0.7478	2.35257	1.31352	1.04833	0.936267	1.18814	1.62068	1.62564	1.56032	0.537081	0.604746	0.739034	0.558185	0.546599	0.898886	1.12875	0.899599	1.20102	1.33747	1.28365	1.60308	1.06117	1.66414	1.79461	0.580353	0.583263	0.737851	1.0136	0.961597	2.37883	1.27885	1.22219	1.11086	0.803922	0.887563	1.42081	1.16093	1.06521	1.23584	0.762241	0.756346	0.661695
caprylate (8:0)	Medium Chain Fatty Acid	0.355516	0.541042	0.823331	0.855368	0.660088	1	0.937743	0.995132	1.32861	1.12656	2.30712	1.158	1.54918	1.66066	1.65933	0.557062	0.63459	0.698219	0.536849	0.64768	1.09513	1.23095	1.27877	1.59689	1.00723	2.25498	1.45456	1.454	1.18497	1.52444	0.55359	0.868567	0.899976	0.922702	0.918669	1.6409	1.46384	2.43914	3.00441	1.10711	1.5184	1.78906	1.52547	2.23148	1.14269	0.619408	0.550562	0.459558
sucrose	Disaccharides and Oligosaccharides	0.606823	0.534927	0.667257	0.611694	0.551531	0.93038	1.52058	1.09396	2.16462	2.38982	1.674	1.9063	1.46081	1.89786	1.63722	0.776629	0.633062	0.548998	0.597612	0.450002	1.13657	0.794178	1.12854	0.930118	0.718374	1.53316	1.8352	2.00641	1.70869	1.47802	0.322825	0.374257	0.483495	0.441877	0.389977	0.914298	1.20391	1.20986	1.39038	1.33077	1.35686	1.51305	1.55788	1.2075	1.44366	0.424072	0.411728	0.528306
pentadecanoate (15:0)	Long Chain Saturated Fatty Acid	0.602563	0.524108	1.31266	2.20525	0.623146	0.991922	0.510431	1.84331	0.406057	0.313556	1.08445	0.468505	0.362374	0.535704	1.59016	1.19693	2.39898	0.723542	1.09305	1.4426	1.30165	1.27911	0.727846	2.00866	2.10325	0.977208	0.291162	0.399015	0.743377	0.992398	0.375775	0.418413	0.398584	0.499946	1.46528	0.940798	2.35506	0.985166	0.510557	0.515479	0.852203	0.327568	0.984354	2.29123	2.44707	2.32478	1.28105	0.597766
trans-4-hydroxyproline	Urea cycle; Arginine and Proline Metabolism	1.13142	0.643154	1.18456	1.38165	0.831205	0.669373	1.31083	0.923048	1.23977	1.01013	1.20889	1.65542	1.27384	1.17916	1.14922	1.20975	2.05881	0.878831	1.45571	1.66061	0.989869		0.627888	1.17289	0.806194	0.889489	1.47207	1.12419	1.74697	1.52908	0.424181	0.64368	0.660954		0.789882	0.699349	0.894285	0.616284	0.724112	0.809897	2.2301	1.61438	1.9837	2.28765	2.31861	0.406421	0.63654	0.773661
allantoin	Purine Metabolism, (Hypo)Xanthine/Inosine containing	1.13939	1.08038	0.941538	0.835109	0.700942	1.19428	1.45465	1.5594	1.4498	1.30542	1.22335	1.15	1.02681	1.13688	1.17496	1.00815	1.06801	0.992403	1.02264	0.691188	1.65749	1.21764	1.50128	1.31871	1.62656	1.10054	1.06619	1.0113	1.01022	0.95418	0.675604	0.897411	0.794797	0.9583	0.722344	1.04709	1.21612	1.43299	1.4694	1.60415	1.72963	1.4621	1.51202	1.63586	1.14437	1.49825	1.42474	1.02879
xanthine	Purine Metabolism, (Hypo)Xanthine/Inosine containing	1.39103	1.22586	1.2684	1.84091	1.17326	1.56042	1.38466	1.19917	1.20053	1.23845	0.873635	1.17013	0.492765	0.974685	1	1.0703	1.62592	0.706785	0.874633	1.01107	1.11621	1.16029	0.851608	1.25552	1.35487	1.05775	0.638215	0.789094	0.967314	1.27444	1.15114	1.27546	1.0695	0.871988	1.41458	1.31018	1.39016	1.04024	1.28228	1.25735	0.941865	0.756306	0.746923	1.83226	1.12668	1.14898	1.05237	1.1305
5-oxoproline	Glutathione Metabolism	0.732705	0.867901	0.950484	0.946981	0.873529	1.14171	0.940206	0.884218	1	0.846068	0.910969	0.682367	0.798771	0.948245	0.963661	0.79724	0.850103	0.654898	0.690884	0.824954	0.959218	0.908371	0.795321	0.904944	1.02803	0.894738	0.902515	0.849516	0.873572	0.873281	1.06963	1.15111	1.14132	1.05757	1.2513	0.949558	1.07923	1.07259	1.03872	1.01651	1.13014	0.978033	1.04894	1.01769	1.21781	1.17354	0.870805	1.02691
sarcosine	Glycine, Serine and Threonine Metabolism	0.720053	0.995982	0.756462	1.86133	0.741322	0.823783	1.49537	1.4834	1.33994	1.42894	1.33301	1.2981	1.32852	1.4696	1.25382	1.00402	1.60403	0.645841	1.04573	0.711621	0.802183	0.746317	0.957133	1.04901	0.870163	1.01828	1.26835	1.66111	1.44576	1.49295	1.50472	2.64523	2.63352	1.81996	2.38412	1.31898	1.27576	1.4089	2.37374	1.61507	1.43233	1.80743	1.799	1.71011	1.26317	1.30975	1.13241	1.50784
pantothenate	Pantothenate and CoA Metabolism	0.923961	1.0764	1.12448	0.907279	0.996468	0.972282	0.824069	0.77758	0.948699	0.951263	0.875928	0.700217	0.677048	0.847557	0.782306	0.886374	0.873034	0.924607	0.797676	0.868615	0.811348	0.759797	0.911397	0.822574	0.773568	0.906981	0.890342	0.79965	0.841681	0.737949	0.767481	0.828635	0.833419	0.723159	0.901157	0.804412	0.938456	1	0.989625	1.01222	1.07617	0.99246	0.98732	0.93326	1.21464	1.2445	1.20381	1.10776
pipecolate	Lysine Metabolism	0.465521	0.879241	1	0.989527	0.758939	1.23436	0.863765	1.27304	0.869408	0.873723	0.988847	1.20938	0.853551	0.942429	0.860783	0.651855	1.01115	0.582657	0.755599	0.381948	0.932715	0.69911	0.80786	0.626768	0.729917	0.934093	0.770878	1.04933	0.899778	1.28814	0.638836	0.846318	1.39759	0.552371	0.917362	1.14582	1.56285	1.73045	1.18896	1.05043	1.83577	1.63596	1.96064	1.78008	1.32594	0.430079	0.890483	0.685415
phosphoethanolamine	Phospholipid Metabolism	0.457408	0.476835	0.481772	0.465416	0.480863	0.973163	1.03393	1.02684	1.09111	1.12206	1.2524	1.27116	1.31802	1.3162	1.51552	0.533823	0.451366	0.446762	0.466224	0.389737	1.09057	1.0684	1.19885	1.06193	1.09683	1.28739	1.23573	1.61418	1.44988	1.24178	0.498012	0.612397	0.7436	0.624812	0.677216	1	1.28394	1.28478	1.29974	1.50268	1.32933	1.29176	1.23269	1.27009	1.09801	0.670678	0.573798	0.729536
glycerate	Glycolysis, Gluconeogenesis, and Pyruvate Metabolism	1.19094	0.926841	1.13087	1.46662	1.34844	1.02328	1.13247	0.884517	0.99345	0.923694	1.5908	1.23038	1.10364	2.11044	2.1293	0.783128	0.819567	0.758447	0.772616	0.955828	1.64826	1.41571	1.05228	1.67416	2.16178	1.78939	1.36749	1.64031	2.14319	2.0686	0.585107	0.6748	0.632301	0.631801	0.851802	1.42775	1.38309	1.01165	1.49864	1.14242	1.25197	1	1.22267	2.14216	1.90281	0.973104	0.629836	0.657332
3-ureidopropionate	Pyrimidine Metabolism, Uracil containing	0.566729	0.716834	1	0.541666	0.789374	0.787685	1.11693	0.755187	1.00229	0.961184	1.21519	1.02964	1.16043	1.11994	1.07524	0.680131	0.625251	0.57989	0.621456	0.78161	0.91025	0.802569	0.670795	0.871495	0.649279	0.997708	1.02669	1.16988	0.974901	1.06391	0.706632	0.86631	0.723678	0.623215	0.47201	0.577366	0.683109	0.833269	0.800032	0.821417	1.11609	0.898726	0.912197	0.971634	0.810888	0.432151	0.576715	0.570718
N-acetylleucine	Leucine, Isoleucine and Valine Metabolism	0.332102	0.509832	0.826777	1.96942	0.544763	1.33529	1	0.770349	0.580754	0.513096	1.15449	0.963408	0.520741	2.17633	1.93681	0.395367	0.894852	0.283319	0.457064	0.783285	1.2891	1.24956	0.739169	1.87982	2.31718	1.77973	0.647535	1.37073	2.13565	2.16733	0.613692	0.773704	0.642318	0.517649	1.39402	1.77436	1.49843	0.620065	1.19444	1.12928	0.929651	0.502039	0.710456	2.04025	1.5156	0.849035	0.527269	0.649831
N-acetylmethionine	Methionine, Cysteine, SAM and Taurine Metabolism	1	0.822015	1.33052	1.14272	1.46106	0.625383	0.648853	0.665094	0.687187	0.453978	0.52914	0.605525	0.807471	0.550461	0.64863	0.965802	0.941387	0.942789	0.938901	1.85304	0.244437	0.380575	0.399815	0.375977	0.362042	0.673113	0.457528	0.652154	0.455714	0.594997	0.780929	0.601729	0.579013	0.530198	0.777232	0.240157	0.468923	0.592221	0.256331	0.58622	1.10489	0.928679	0.846525	0.746588	0.793149	1.43169	1.09012	1.13751
N-acetylvaline	Leucine, Isoleucine and Valine Metabolism	0.7818	0.730246	1.29781	1.60846	0.773118	0.866059	0.956089	0.922303		0.716517	0.958919	0.863541	0.970184	1.47123	1.47704	0.995215	1.26066	0.776286	0.857395	1.11626	0.984957	0.896604	0.971063	1.39977	1.52913	1.45354	0.781113	1.17825	1.44378	1.5842	0.940657	1.00505	1.32455	0.906605	1.42362	1.2671	1.56097	0.869183	1.00305	1.21253	1.08034	1.01934	1.18894	1.86989	1.41203	1.09822	0.8519	1.06238
erucate (22:1n9)	Long Chain Monounsaturated Fatty Acid	0.898205	0.547628	1.73656	2.69066	0.851406	0.747381	0.358309	2.27507	0.51937	0.31871	0.90053	0.619549	0.226538	0.366922	1.93855	1.40927	3.93003	0.769838	1.48949	1.4812	1.01957	1.14804	0.709413	2.58136	2.56648	1.11514	0.270867	0.326527	0.731675	0.957998	0.338944	0.293332	0.373132	0.538039	1.35311	0.791834	3.83115	1.05248	0.345188	0.288814	0.599278	0.287727	0.96362	3.06848	2.50355	3.21032	1.73422	0.512562
UDP-glucuronate	Nucleotide Sugar	0.736026	0.689429	0.604457	0.504192	0.556987	1.0289	0.681162	1.11252	0.621107	0.94558	1.13168	0.901355	1.20094	0.930273	1.02653	0.856947	0.638759	0.9548	1.06958	0.777547	1.22147	1.06725	0.945423	1.00693	0.795177	1.31545	1.4065	1.34158	1.14998	0.953734	0.982155	0.886956	1.10905	1.06115	0.722871	0.815564	0.768815	1.13231	1.00301	0.964373	1.11612	1.20118	1.10775	0.705416	1.192	1.01231	1.1678	1.38031
guanosine	Purine Metabolism, Guanine containing	1.31201	1.16748	1.26	1.25554	1.35855	2.22441	2.24106	2.37455	2.56942	2.51009	1.38426	1.46341	1.27905	1.10245	1.01573	0.8654	1.07369	0.998224	0.958669	1.19951	1.77029	1.91435	1.96441	1.47102	1.53037	1.25399	1.28601	1.29077	1.02891	1.03564	1.07324	0.950536	0.929955	1.04437	1.13272	1.44373	1.82009	2.60609	2.04505	2.08368	1.25991	1.52939	1.63331	0.969533	1	0.88343	0.812534	0.824505
alpha-tocopherol	Tocopherol Metabolism	0.858817	0.777566	0.963425	0.86985	0.854179	0.997577	0.806317	0.91433	0.91868	1.15345	0.741861	0.781828	0.824707	0.931479	0.851105	1.2646	1.35173	1.40002	1.11868	1.29079	0.891983	0.934804	1.13218	1.01245	0.912442	1.00994	0.763883	0.891354	0.97313	1.03157	1.07212	0.946888	0.824219	1.16298	0.992382	0.792093	1.01	0.961649	0.668059	0.922568	1.02945	0.873286	0.739065	0.809956	0.984971	1.1311	1.20689	1.31306
N-acetylcysteine	Methionine, Cysteine, SAM and Taurine Metabolism	0.488719	0.436461	1.1011	1.97048	1.54307			0.637736	1.41597	1.73801		0.568797	0.535185	0.436225	0.473059		0.562894	1.05446	0.68791	1.18422			0.705642	1.09013	0.984217	0.513301			0.303165	0.509843			0.656041	0.605944	1.28402	0.631567	0.664038	0.723178			0.412852		0.692061	1.01578	0.465991	2.36768	0.500105	0.525952
N-acetylalanine	Alanine and Aspartate Metabolism	0.988311	0.942548	1.08719	1.19127	1.11231	1.54217	1.33464	0.974762	0.911512	0.941929	1.38287	0.893482	0.640228	1.99573	1.86358	0.863398	0.924985	0.703826	0.737579	1.03905	1.43294	1.52058	0.961506	2.099	2.35204	1.09431	0.704049	1.11982	1.8691	1.58371	1	1.05706	0.88597	0.82755	1.52508	1.66135	1.57718	0.7913	1.26763	1.12583	0.753543	0.518445	0.622014	1.12804	1.38415	1.1384	0.696659	0.803672
4-acetamidobutanoate	Polyamine Metabolism	0.995296	1.03368	1.14654	0.583276	0.861029	1.74941	1.21806	1.20548	1.25413	1.45489	2.22493	1.11958	1.36641	1.4745	1.15878	0.989032	0.785935	0.707608	0.592429	0.908724	1.50997	1.75794	1.37394	1.10992	0.982951	0.872889	1.14866	1.25217	1.72502	1.03414	1.06946	1.04647	0.952315	1.15488	0.939192	1.69718	1.28316	1.16492	1.82634	1.27809	1.04809	0.8003	1.3837	0.854887	1	0.965859	0.944317	0.675199
3-aminoisobutyrate	Pyrimidine Metabolism, Thymine containing	0.423181	0.519462	0.404263	0.581029	0.308412	0.67742	1.01003	0.92277	0.893147	0.804815	1.12485	1.45196	1.16219	1.04512	1	0.575333	0.869655	0.385144	0.552404	0.317386	0.883442	0.715997	0.887098	0.677659	0.785357	1.7492	1.44223	1.78103	1.15238	1.27546	0.388168	0.720722	0.710761	0.453216	0.302006	0.731054	0.665132	0.967442	1.22561	1.15493	1.63481	1.89177	1.67464	2.22047	0.9593	0.748476	0.886157	1.08444
citrate	TCA Cycle	0.599989	0.50003	0.329841	0.307852	0.443149	0.642024	0.883584	1.14783	2.05306	2.18637	1.14447	2.60583	4.16217	0.577495	0.587068	1.08861	0.682015	1.15848	1.44834	0.701819	1.69268	1.18377	2.02893	0.811476	0.639181	2.27601	4.40171	1.94038	0.969242	0.949415	1.0402	1.18788	1.18918	1.33736	0.564932	0.947893	0.756285	3.46707	1.62527	1.25628	1.89594	7.14858	4.87009	1.12929	0.859294	0.591497	0.628834	0.739519
urate	Purine Metabolism, (Hypo)Xanthine/Inosine containing	1.51168	1.67	1.53729	1.80992	1.50698	1.41482	1.40811	1.5431	1.58636	1.64524	1.00749	1.03831	1.00541	0.949905	1	1.56824	1.4136	1.39609	1.58599	1.26969	1.37976	1.33768	1.16548	1.27885	1.14644	1.01583	1.15858	0.97022	0.996869	0.990926	1.44441	1.69796	1.97688	1.89522	1.51322	1.65129	1.52888	1.68206	1.68389	1.47654	0.97265	1.14402	1.17358	0.956656	0.884178	1.36223	1.24306	1.28375
oleoyl ethanolamide (18:1)	Endocannabinoid	0.156347	0.308444	0.372005	0.824154	0.320264	1.42255	0.810398	0.563907	0.436857	0.5058	2.15414	1.15836	0.810047	3.3575	2.71184	0.240885	0.61835	0.196751	0.147514	0.285203	1.95447	1.42932	0.808488	2.13674	2.76497	1.64917	1.5843	2.12744	3.71954	4.22843	0.41116	0.442771	0.374365	0.374108	1.00855	2.10529	2.04081	0.80728	1.63216	1.38341	2.06427	1.08736	1.3492	5.54283	4.73982	0.651452	0.244921	0.364926
gamma-glutamylglutamine	Gamma-glutamyl Amino Acid	3.08309	2.91696	2.03386	4.26084	3.48471	3.93413	1.88824	6.23804	5.43934	6.75973	2.61905	8.31566	6.9696	1.72409	1.14445	2.02975	2.50707	4.55847	4.76703	1.69277	0.742031	1.45486	3.31937	1.52751	2.59589	2.31888	2.27571	0.959856	0.493123	1.03352	1.01543	0.54054	2.13913	2.2835	1.81131	0.253803	0.284167	2.10381	0.447564	0.56285	0.937131	2.59502	2.62537	2.01208	0.870154	1.26879	1.56973	1.27815
N-acetylneuraminate	Aminosugar Metabolism	3.34746	3.03613	2.50445	1.88749	2.43477	1.5933	1.43425	1.75375	1.81581	1.78215	0.276198	0.196757	0.124195	0.119603		2.52759	1.76903	2.3507	2.82456	1.82916	0.751473	0.935458	0.962172	0.756324	0.545079		0.0816301	0.157855			4.17616	4.45808	4.36905	4.08853	2.58679	0.898467	1.03783	0.901791	0.811374	1.03829	0.259273	0.30947	0.348996		0.206282	1.56225	1.78078	2.20195
N-acetylglucosamine 6-phosphate	Aminosugar Metabolism	1.86154	1.58631	2.28812	1.83451	2.5667	1.05177	0.52738	1.03659	0.717857	0.56287	0.447931	0.406375	0.484208	1	0.823845	1.96229	1.56066	2.08906	1.97342	2.30242	0.783479	0.685409	0.548606	1	1.08011	0.664605	0.517812	0.507376	1.02727	0.92545	1.7173	1.20532	1.43778	1.75056	2.1128	0.893438	1.0282	0.431134	0.49211	0.442016	0.519052	0.390299	0.384668	0.96978	1.06692	2.16231	1.52593	1.16809
adenosine 3',5'-diphosphate	Purine Metabolism, Adenine containing	1.49536	1.35857	0.947966	0.66731	0.708362	1.13087	0.911688	2.57059	2.30807	1.92319	0.669623	1.89818	3.27329		0.288199	1.74993	1.38126	2.3833	2.66448	0.903201	0.2571	0.805577	2.12909	0.20333	0.210161	1.72432	1.41678	0.678508		0.0905702	1.60807	1.32062	2.70643	2.27701	0.773922		0.205539	2.02399	0.445095	0.913832	0.956115	1.78905	1.62269	0.232547	0.110146	0.75107	1.78143	2.00849
N-acetylglucosaminylasparagine	Aminosugar Metabolism	0.92369	0.933111	1.03421	0.597175	1.31185	0.949064	0.733229	1.11916	1.09414	1.56245	1.09178	1	1.47792	1.52244	1.16106	1.05188	0.464062	1.35194	1.20324	1.15082	1.0263	1.02568	1.27079	0.975332	0.802891	1.5106	1.8084	1.38387	1.58143	0.995846	1.02129	0.928152	1.40567	1.51481	0.81249	1	1.08013	1.34022	1.35433	1.06649	0.998858	1.37545	1.45321	0.596326	1.21078	1.43725	1.07809	1.20252
cytidine 5'-diphosphocholine	Phospholipid Metabolism	1.51739	1.5133	1.35957	0.923195	1.28432	1.38628	1.06155	0.860106	0.746163	1.09951	1.11663	0.908436	0.702421	0.773639	0.7306	1.67278	1.40178	1.24478	1.06132	1.32621	1.13193	1.08539	0.994564	0.885865	0.894841	0.825459	0.82199	1.25875	0.71022	0.715308	1.59596	1.21483	0.927893	0.89522	0.957872	0.542869	0.684326	0.744146	0.980915	0.995242	1.0118	0.831812	0.792178	0.734163	0.626921	1.23422	1.51934	1.51043
dihomo-linoleate (20:2n6)	Long Chain Polyunsaturated Fatty Acid (n3 and n6)	0.313899	0.242286	0.693914	1.16978	0.359506	0.865942	0.28648	2.9365	0.528322	0.202203	1.28564	0.416744	0.194911	0.410177	3.09801	0.615523	2.06971	0.526703	0.616713	0.730089	1.52398	1.17938	0.673655	3.1609	3.56169	2.06361	0.20487	0.284083	0.876411	1.01665	0.120906	0.127315	0.133766	0.222972	0.643423	0.863129	5.36631	0.842986	0.263101	0.236547	0.59835	0.202668	1.15113	4.09747	3.6302	1.46398	0.60503	0.231558
gamma-glutamylhistidine	Gamma-glutamyl Amino Acid	0.719794	0.824189	0.841819	0.937746	0.848797	1.05819	1.19352	1.00633	1.09511	0.946154	1.30046	1.25887	1.44713	1.18163	1.27391	0.652871	0.733845	0.561498	0.58418	0.636353	1.0828	1.11984	1.11097	1.10135	1.0005	1.36503	0.940753	1.28265	1.08843	1.08039	0.798921	0.925629	0.993667	0.860054	0.783823	0.608742	0.834379	1.02715	0.870825	0.987434	1.43604	1.0328	1.13567	1.02495	1	0.773384	0.579015	0.771431
2-hydroxystearate	Fatty Acid, Monohydroxy	0.811744	0.736509	1.54464	1.67853	0.868065	0.725416	0.614169	1.90209	0.624779	0.469704	1.26395	0.627143	0.509929	0.539188	1.83079	1.10617	2.23118	0.874152	1.14566	1.26803	0.965337	1.22116	0.659209	2.02213	1.58468	1	0.439162	0.467141	0.683807	0.740485	0.376191	0.422044	0.490043	0.649543	1.01457	0.807192	2.0944	0.851047	0.484021	0.499208	0.718118	0.439845	1.02041	1.92134	2.32117	1.98214	1.19354	0.556101
N1-methyladenosine	Purine Metabolism, Adenine containing	1.03839	0.957831	1.18422	1.19835	1.04634	1.19647	1.1056	1.12569	1.08675	1.16724	1.10528	0.96139	0.9842	0.946378	0.929436	1.14226	1.12567	1.17242	1.10198	1.17399	1.15867	1.30081	1.1555	1.28838	1.23195	1.08508	0.912853	1.03761	1.06087	1.02347	1.29841	1.29315	1.38966	1.34602	1.23158	1	1.28466	1.2326	1.12073	1.11667	1.00882	1.07543	1.27749	0.928313	0.868869	1.17539	1.0281	1.07662
xanthosine 5'-monophosphate (xmp)	Purine Metabolism, (Hypo)Xanthine/Inosine containing	0.145923	0.248253	0.273853	0.388732	0.197778	0.607408	0.619915	0.411442	0.410606	0.396755	0.966396	0.597178	0.661511	1.01718	1.22028	0.190129	0.368257	0.0850494	0.128692	0.196103	0.773251	0.692652	0.428908	0.897431	0.809503	0.896709	0.912082	0.94282	1.35968	1.17057	0.225686	0.324277	0.228579	0.17991	0.341367	0.823152	0.844188	0.577379	0.772223	0.756382	1.06821	0.739069	0.838706	1.19401	1.18694	0.403171	0.209725	0.369055
glycerol	Glycerolipid Metabolism	0.806222	0.902383	1.25916	1.07661	1.01666	0.989016	1.1026	0.865852	0.699302	0.574915	1.11365	0.713484	0.506251	0.875361	1.07945	0.690508	0.837631	0.563503	0.549423	1.13907	1.24798	1.00228	0.643784	1.66698	1.1443	0.594711	0.703202	0.654656	0.928501	1.29323	0.869785	0.886034	0.622825	0.715696	1.14849	0.841421	1.1196	0.76189	0.998057	1	0.83828	0.470418	0.665941	1.29222	0.963719	1.10209	0.706265	0.737389
choline	Phospholipid Metabolism	0.96196	0.943869	0.975184	1	0.950458	1.07147	1.05853	1.07444	1.02858	0.9924	1.15385	1.0338	1.08573	1.26986	1.08383	0.931617	0.926778	0.903039	0.930568	0.863778	1.09404	1.10928	1.00752	1.16069	1.10195	1.16593	1.18686	1.25072	1.18307	1.12161	0.981417	0.994978	0.965613	0.95237	0.940059	1.0451	1.00095	1.05482	1.15242	1.06253	1.19397	1.12309	1.09881	1.14711	1.22286	0.926769	0.882504	0.935833
S-adenosylmethionine (SAM)	Methionine, Cysteine, SAM and Taurine Metabolism	1.9181	1.47473	1.35184	0.996042	1.26708	1.26341	0.871142	1.07797	1.02757	0.972425	0.486716	0.719772	0.623177			1.59348	1.7436	1.70677	1.68332	1.06582	0.656686	0.553353	0.869583			0.64529	0.557802	0.725022			1.92419	1.50671	1.70283	1.58494	1.00396	0.130068	0.270564	1.23222	0.598219	0.901959	0.8034	0.63873	0.732749		0.182877	1.07987	1.98202	1.78839
gamma-glutamylleucine	Gamma-glutamyl Amino Acid	0.780512	1.12874	2.68463	1.70741	2.38946	0.637828	0.859486	0.922377	0.673674	0.704742	0.721739	0.711414	1.10165	0.824644	0.890174	1.11238	0.973823	1.01755	1.11489	2.06717	0.744105	0.733455	1.02826	1	0.972326	0.787367	0.710211	0.931941	0.815877	0.784534	1.28799	1.31653	1.41292	1.16976	1.59204	0.587486	0.766199	0.76707	0.629956	0.780903	1.04253	0.753868	0.997321	0.809519	0.677323	2.33755	1.27112	1.49259
adenylosuccinate	Purine Metabolism, Adenine containing	0.498861	0.402067	0.285738	0.259339	0.243455	1.25448	1.18034	2.58199	3.77977	3.9086	2.00716	3.22536	6.14013	0.406439	0.415089	0.676197	0.473625	1.24425	1.21577	0.245996	1.21343	1.31599	3.17349	0.467528	0.437429	2.76995	6.01942	1.618	0.48802	0.457943	0.581307	1	1.89282	1.74087	0.192596	0.353934	0.400413	6.94236	2.9685	2.36319	2.17751	7.48729	6.49708	0.492861	0.557761	0.340223	0.907055	0.886282
5-aminolevulinate	Hemoglobin and Porphyrin Metabolism	0.557493	0.684263	0.884261	0.970496	0.761097	1.44383	1.15684	1.29831	1.29586	1.56126	1.00872	1.16395	1.46797	1.01398	1.01284	0.570743	0.663306	0.724671	0.636926	0.922133	0.890582	1.04299	0.987545	1.27578	1.10867	0.869495	0.970246	0.777611	0.729013	0.699975	1.00625	0.905609	0.906884	0.89809	1.3292	1.6107	1.74067	1.53376	1.50349	1.52099	1.1864	1.28041	1.48923	1	1.12549	1.14197	0.631169	0.718502
nicotinamide adenine dinucleotide (NAD+)	Nicotinate and Nicotinamide Metabolism	1.42343	1.30724	1.1653	0.889189	1.19061	1.1682	0.909322	1.29523	1.03102	1.10285	0.799507	0.778879	1.0917	0.54726	0.527736	1.41037	1.17802	1.66502	1.52397	1.27757	0.893053	1.03297	1.12412	0.71881	0.736277	0.874887	0.862006	0.71545	0.454782	0.412595	1.35823	1.2136	1.3614	1.41226	1.04299	0.50029	0.604532	1.07345	0.823148	0.917558	0.746582	0.869679	0.860402	0.292977	0.480665	1.00789	1.29443	1.26939
nicotinamide ribonucleotide (NMN)	Nicotinate and Nicotinamide Metabolism	0.754204	0.798646	0.992213	1.83411	0.85889	0.95131	0.881367	0.792751	0.696846	0.882234	1.18358	1.59247	1.06113	1	0.990171	0.761662	1.55802	0.399761	0.467477	0.82967	1.11338	0.960155	0.800751	1.00733	0.998899	1.24804	0.888101	0.965961	0.861767	1.16939	0.784345	0.832968	0.737786	0.670346	1.00223	0.778613	0.919911	0.869948	1.05933	1.03595	1.24143	1.0319	1.18872	1.72662	1.0971	0.917139	0.662961	0.731677
beta-hydroxyisovalerate	Leucine, Isoleucine and Valine Metabolism	0.786795	0.772823		0.491466	0.407718	1.08617	1.18186	0.865315	0.799009	0.70352	1.65631	0.994124	1.10179	1.60766	1.66192	0.516989	0.827966	0.362196	0.454127	0.409557	1.73038	1.26207	0.826954	1.04936	1.29259	1.53098	1.19924	1.64549	1.8634	1.62212	0.587367	0.781415	0.699355	0.423757	0.577245	0.728137	0.913656	0.704291	0.897051	0.909816	1.42527	1.0106	1.11386	1.30915	1.17227	0.685927	0.542798	0.608704
palmitoyl ethanolamide (16:0)	Endocannabinoid	0.315139	0.414229	0.58431	0.841409	0.487393	1.19716	0.810491	0.64086	0.509897	0.59601	1.64679	0.962279	0.814193	2.26307	2.02372	0.41348	0.824754	0.451924	0.295328	0.488284	1.7627	1.3874	1.02566	1.83063	2.68155	1.64287	1.40248	1.55856	2.60052	2.5741	0.732259	0.640446	0.584833	0.516632	1	1.76804	1.72677	0.996574	1.77872	1.2962	1.41683	0.915732	1.09051	2.89033	2.79535	0.868368	0.391182	0.521906
N-linoleoylglycine	Fatty Acid Metabolism (Acyl Glycine)	0.244388	0.33365	0.588019	1.16853	0.356915	0.93812	0.426136	1.25879	0.274411	0.19702	1.19341	0.502096	0.280919	0.965787	2.02429	0.548862	1.26814	0.172284	0.396387	0.473322	1.21829	1.28518	0.486606	2.05521	2.39617	1.1418	0.318972	0.524963	1.29791	1.69683	0.191728	0.262681	0.266668	0.36502	1.08723	1.4653	3.39166	0.905735	0.738637	0.574898	1.18146	0.308565	1	4.31524	3.73114	1.60648	0.758797	0.427714
1,2-dipalmitoleoyl-GPE (16:1/16:1)*	Phosphatidylethanolamine (PE)	0.925718	1.0121	0.887827	1.04291	0.814308	1.18191	1.04095	1.17637	1.0851	1.18114	1.07686	1.14596	1.24288	0.924215	1.0315	0.971201	0.919606	0.962018	0.966783	0.801048	1.03153	0.987862	1.16489	0.890161	0.969094	1.10617	0.968736	0.923579	0.84813	0.874481	1.09239	0.934832	1.10894	1.03846	1.00047	0.909496	0.968656	1.2188	0.914951	1.11861	1.14187	1.22048	1.23682	0.886453	1.07076	0.798261	0.87127	0.842025
1-palmitoyl-2-oleoyl-GPE (16:0/18:1)	Phosphatidylethanolamine (PE)	1.11965	1.05751	1.0583	1.09591	1.06502	0.941265	0.911335	0.955888	0.935146	0.938301	0.856507	0.966241	0.896105	0.892339	0.849723	1.12261	1.1445	1.05447	1.06948	1.03077	0.990314	0.962101	1.0432	0.915596	0.967906	0.943793	0.889735	0.917468	0.929287	0.946077	1.1374	1.02997	1.08118	1.06625	1.06859	1.03361	0.914733	1	0.884435	0.96038	0.846903	0.875511	0.844476	0.82771	0.882874	1.10832	1.16794	1.10003
1-palmitoyl-2-oleoyl-GPS (16:0/18:1)	Phosphatidylserine (PS)	0.761046	0.96282	0.727217	0.537967	0.696871	1.08596	1.09489	1.12555	1.22203	1.29316	1.27495	1.23309	1.41636	1.08908	0.987272	0.988787	0.759666	1.03013	1.06984	0.699737	1.13932	1.07261	1.39865	0.798644	0.788459	1.18663	1.31094	1.0973	1.00422	0.834044	1.0179	0.978764	1.22687	1.26585	0.802482	0.965178	1.06004	1.48027	1.27368	1.26205	1.30324	1.37073	1.39866	0.695879	1.12706	0.77285	1.1049	1.17015
1,2-dioleoyl-GPS (18:1/18:1)	Phosphatidylserine (PS)	0.794431	1	0.708058	0.487073	0.695778	1.27392	1.22086	1.42984	1.428	1.60211	1.46255	1.41108	1.73406	1.13707	1.04073	0.889882	0.702049	1.0243	1.04314	0.64744	1.33981	1.30745	1.63229	0.847489	0.831934	1.40182	1.66896	1.32108	1.11258	0.919146	1.04093	1.00024	1.21799	1.30506	0.775906	1.04835	0.996143	1.69031	1.43889	1.42744	1.46183	1.64399	1.66769	0.682972	1.15156	0.694765	1.03708	1.07357
1-palmitoyl-2-oleoyl-GPC (16:0/18:1)	Phosphatidylcholine (PC)	1.10086	1.09581	1.04502	1.08782	1	1.05005	1.01446	1.07062	0.956498	0.97936	1.02511	1.01994	0.916045	0.921578	0.910558	1.08353	1.06406	1.01077	0.998958	0.979834	1.03911	1.04384	1.04547	0.915944	1.00903	1.03541	0.94437	0.947782	0.932279	0.974551	1.11682	0.97848	1.0733	0.984763	0.959743	0.89691	0.915823	0.979705	0.956036	0.927497	0.944671	0.922381	0.950552	0.984999	1.00694	0.968503	0.979443	0.970132
1,2-dioleoyl-GPG (18:1/18:1)	Phosphatidylglycerol (PG)	1.0697	1.0691	0.986389	0.86792	1.03238	1.46419	1.12486	1.81539	1.20394	1.46531	0.986706	0.667577	1.30361	1.36608	0.484649	0.956395	1	1.09667	1.00366	0.90467	1.0434	0.943788	0.996295	1.29814	1.62242	0.599139	1.42811	0.453751	0.772227	0.8458	1.22755	1.13258	0.874286	0.895321	1.14108	1.2696	0.651121	0.595051	0.76489	1.52121	0.499891	1.32099	1.22432	0.888061	0.88342	1.0087	1.02322	1.15097
1-palmitoyl-2-linoleoyl-GPG (16:0/18:2)	Phosphatidylglycerol (PG)	1.07728	1.16284	1.07388	1.0339	1.01776	1.11089	0.97562	1.05231	0.994923	1.13972	0.95712	0.991185	0.948906	0.912694	0.769158	1.17434	1.09658	1.22693	1.12826	1.06026	1.0957	1.15735	1.14689	1.0748	1.00605	1.00897	1	1.00426	0.938008	0.998679	1.22188	1.09551	1.14554	1.20439	1.07873	0.91356	0.92686	1.06878	1.06805	1.00234	0.900745	0.925733	0.927225	0.858569	0.845501	0.985832	1.17628	1.0896
biopterin	Tetrahydrobiopterin Metabolism	0.923606	0.929171	0.877375	0.932222	0.840698	1.60269	1.48909	1.60084	1.43143	1.55758	1.8944	1.89622	1.87576	1.70894	1.7079	1.02651	0.952036	0.979337	0.995016	0.894898	1.56062	1.63949	1.51455	1.59533	1.45002	2.17962	2.23312	2.19301	2.20491	2.06342	1.03998	1.08033	1.17909	1.09982	1.04157	1.31199	1.45999	1.57936	1.53763	1.50467	1.7426	1.85951	1.88143	1.6086	1.6791	0.998866	0.907968	1.03216
acetylcholine	Neurotransmitter	2.06467	1.94601	2.18565	0.552653	2.25031	0.654993	0.464898	1.45293	0.877233	0.934124	0.660952	0.783771	0.771629	0.912047	0.466435	2.19826	1.42107	9.32085	5.07555	2.27398	0.738325	0.509653	0.893021	0.276668	0.753907	0.731012	0.782199	0.585499	0.450636	0.449251	1.59996	1.16116	1.72266	3.56349	0.75252	0.52949	0.416682	0.550896	0.414451	0.340457	0.559522	0.705198	0.573265	1	0.628127	1.54799	2.21055	1.1614
azelate (C9-DC)	Fatty Acid, Dicarboxylate	1.42376	0.783625	2.32879	1.02629	0.843955	0.891471	1.07202	0.992306	1.02817	1	1.03229	1.04087	1.10447	1.59284	1.1911	0.733685	1.25044	1.02933	0.690447	0.792604	1.51548	1.00995	1.00057	1.04824	1.32898	1.08707	0.856577	0.926262	1.6111	1.33791	0.795537	1.063	0.748981	0.787425	0.733912	0.997377	1.00015	0.992295	0.932369	0.892826	1.31909	0.88487	1.0874	1.55688	1.42401	0.971724	1.07863	0.993312
eicosapentaenoate (EPA; 20:5n3)	Long Chain Polyunsaturated Fatty Acid (n3 and n6)	0.164883	0.1322	0.429289	0.742248	0.208199	0.426063	0.279767	0.709748	0.153022		1.40072	0.497222	0.463931	0.679614	2.59522	0.707552	1.10166	0.139653	0.271614	0.510093	1.86462	1.02292	0.641421	1.96785	2.02437	1.19055		0.460984	1.01078	1.44283		0.150727	0.178827	0.14197	0.512179	0.910965	1.79404	0.842082	0.260375	0.246289	1.39732	0.45469	1.70305	3.045	3.20233	1.99584	0.417364	0.233151
methylsuccinate	Leucine, Isoleucine and Valine Metabolism	1.42509	1.911	1.92746	1.99926	1.74999	1.86701	1.42005	1.81179	1.38736	1.41866	0.716607	0.836456	0.347059	0.684832	0.587197	1.74319	1.49156	1.78098	1.84818	1.50695	0.774493	1.3192	1.26298	1.28378	1.43682	0.315002	0.250973	0.644146	0.42586	0.477474	2.08579	2.299	2.26423	2.33669	2.24621	0.74088	1	0.515264	0.662492	0.869785	0.531964	0.341376	0.44638	0.584773	0.655488	2.31402	1.71927	2.05085
tricarballylate	TCA Cycle		0.604843	2.34907	1.26534	1.23006			0.320487	1.44041	0.331314	0.469567	1.68798	1	1.31384	0.649845		4.08886	0.861914		1.12725	0.291391	0.31995	0.303061	0.0992593	0.484068	0.314732	0.279162	1.3347	1.02994	0.763764				0.405037		0.556509	0.522025	0.760521	0.617328	0.594179	4.07482	2.89613	1.35988	0.843948	1.08798	0.381095	0.678781
ethylmalonate	Leucine, Isoleucine and Valine Metabolism	0.522168	0.638679	0.601147	0.792754	0.598086	1.16879	1.08811	1.00022	1.15063	1.10456	1.35137	1.6396	1.5838	1.45662	1.9881	0.633501	0.94283	0.455889	0.642416	0.445756	1.0469	0.999775	0.731426	0.992641	1.27349	1.51274	1.2024	1.58375	1.51826	1.47566	0.703785	0.835566	0.933059	0.808949	1.00561	0.999627	1.2278	1.14359	1.25748	1.28954	1.73866	1.48662	1.49807	2.43417	1.74392	0.845081	0.748798	0.728285
carnitine	Carnitine Metabolism	0.908923	0.934503	0.972606	1.76328	0.915729	0.930907	0.822807	0.879107	0.740994	0.720891	0.622362	0.788822	0.671411	0.682187	0.671905	1.06342	1.79697	0.882109	0.838767	0.966544	1.20885	1.16645	0.985094	1.20495	1.32785	1.07468	0.812692	0.780009	0.869926	1.15941	1.02465	0.934837	0.859425	0.950713	1	0.560002	0.707353	0.505676	0.536574	0.590502	0.361975	0.322412	0.312258	0.539043	0.36162	1.19181	1.09563	1.09916
benzoate	Benzoate Metabolism	0.469354	0.551067	0.822136	1.64827	0.788963	1.12027	0.968963	1.08308	1.51206	1.00127	1.47389	1.10019	1.06119	0.927343	0.987923	0.993089	0.64327	0.675958	0.455044	1.13364	0.657589	1.34743	1.52097	1.50867	0.689401	1.66422	0.775492	1.17074	0.615465	1.27173	0.881176	1.65753	1.25269	0.659394	0.824198	1.11278	1.1749	3.3558	1.99632	0.750442	1.18816	1.43032	1.05558	1.9737	0.604613	1	0.748127	1.23858
hippurate	Benzoate Metabolism	1.65828	1.17456	1.31886	0.770327	1.29321	0.588142	0.863041	0.689882	1.08042	1.10769	0.806806	0.902155	0.802608	0.785628	0.487988	1.71635	0.934809	3.40516	1.00299	1.04009	0.494449		0.994262	0.425059		0.990157			0.916523	0.539511	1.25304	0.619933	2.01329	3.86435	0.787657	0.445118	0.755866	1.09232	0.531161	0.888767	0.818398	0.895858	1.13104	1.02738	0.760251	0.94106	1.14846	1.91832
xanthurenate	Tryptophan Metabolism	1.64601	1.57552	1.66032	1.55936	1.62842	1.49541	1.58659	1.56994	1.50496	1.55031	1.13172	1.1059	0.960373	1.0647	1	1.65742	1.68518	1.57211	1.56046	1.54669	1.45263	1.50391	1.4609	1.45773	1.42717	1.07774	0.945778	1.03969	0.957327	1.03895	1.7818	1.82325	1.82371	1.72727	1.69073	1.06911	1.34933	1.38214	1.2777	1.30546	0.947896	0.94291	1.01973	0.901605	0.920471	1.41728	1.31161	1.49841
suberate (C8-DC)	Fatty Acid, Dicarboxylate	0.977586	0.477304	0.783681	0.507199	0.379533	0.877544	1.03024	1.11339	0.956583	0.934361	1.01612	0.965916	1.17436	1.1416	1.26886	0.369878	0.816461	0.459504	0.499624	0.613499	1.13108	1.06635	0.749408	0.83014	1.41278	1.0435	1.01874	1.04084	1.20581	1.16548	0.313447	0.839499	0.621626	0.429933	0.499127	0.704898	1.02601	1.23895	1	1.11346	1.2515	1.20538	1.40058	1.33198	1.14108	0.670403	0.620436	0.684811
3-methyl-2-oxovalerate	Leucine, Isoleucine and Valine Metabolism	0.466237	0.874697	0.665011	4.74694	0.572348	0.382913	1.00345	1.35138	0.382505	0.764756	0.579397	1.27179	0.389702	1.16149	1.28409	1.27389	2.5367	0.265991	0.293606	0.685461	1.2315	1.357	0.93258	1.64304	1.78493	1.31231	0.386376	0.954898	0.722128	2.15425	0.626125	0.824275	0.702224	0.407281	0.958151	0.798525	1.03773	0.452687	0.427439	0.642075	1.19142	1.10739	1.00584	5.47135	1.88913	1.19842	1.25086	0.945818
methionine sulfoxide	Methionine, Cysteine, SAM and Taurine Metabolism	1.55065	1.22295	2.85011	4.84883	2.40095	1.12375	0.703548	0.738237	1.12901	0.593817	0.145422	0.124919	0.145436	0.318061	0.794405	1.47662	2.606	1.45566	1.48963	3.36185	0.297689	0.221484	0.284897	0.436409	0.593698	0.237434	0.0856941	0.165031	0.353984	0.344214	2.38161	1.97517	2.0382	2.33934	3.88194	0.777163	1.7535	0.97421	0.465707	1.1815	0.562887	0.201141	0.325223	0.88824	0.865416	4.55416	1.90984	1.86449
3-methylhistidine	Histidine Metabolism	1.01716	1.14826	1.47654	1.13599	1.2096	1.34495		1.11394	0.943328	0.828458	0.579665	0.690907		0.540209		0.733676	0.943846			0.743065		0.43984		0.698165			0.673742	0.351869			0.475941	0.839647	0.841015	0.884431	1.01002	0.516521			0.816117	0.514706		0.699288	0.718555	0.841447		0.754642	0.903526	1.00395
4-guanidinobutanoate	Guanidino and Acetamido Metabolism	0.591481	0.780113	0.817731	0.731669	0.699792	1.36557	1.74757	1.03382	1.12015	1.07684	2.67947	2.48929	1.95566	1.7914	2.04614	0.878084	0.666459	0.481702	0.541613	0.674967	3.02749	2.02997	1.66236	1.56039	1.45311	2.57262	2.20599	3.36322	3.41931	2.11366	0.692222	1.03252	0.768461	0.670318	0.85021	2.20162	2.47622	4.03152	2.57137	1.97538	3.03668	1.82301	2.15718	2.59856	1.46126	1	0.694868	0.850098
diaminopimelate	Bacterial/Fungal	0.517214	0.856279	0.82675	0.786079	0.628909	0.53906	0.898615	0.723929	0.853533	0.817493	1.13038	1.68803	1.64324	1.44857	1.31523	0.882141	0.953992	0.436597	0.394718	0.353783	1.18893	0.79911	1.06854	0.919692	0.796431	2.28399	1.81087	2.35443	2.25719	2.2971	0.739019	0.867045	1.13595	0.716728	0.656546	1.19229	1.14059	1.57857	1.71834	2.21875	3.78675	2.54487	3.61623	3.31214	2.5332	0.508856	0.544941	0.575257
nicotinate adenine dinucleotide (NAAD+)	Nicotinate and Nicotinamide Metabolism	1.19145	0.942609	2.04885	2.36326	2.06423	1.05806	0.766873	0.79074	0.542813	0.498709	0.812938	0.74793	0.618925	1.02841	1.08316	0.953295	1.6233	0.554262	0.62318	1.89859	0.747612	0.72954	0.561473	1.07945	1.32271	0.811749	0.58004	0.741124	0.897327	0.948222	0.810291	0.818196	0.630917	0.499789	1.72856	0.767205	0.989659	0.501344	0.682474	0.706221	0.826344	0.615678	0.72383	1.13468	1.19847	1.69354	0.834808	0.778325
2'-deoxyinosine	Purine Metabolism, (Hypo)Xanthine/Inosine containing	12.4305	12.2939	13.105	13.5898	13.3486	1.85942	3.15462	2.64981	2.98522	2.92734	1.03972	1.27411	0.820203	0.502743	0.453535	14.8736	17.1409	11.0052	15.3351	15.208	4.28029	3.18505	5.4219	3.41655	2.42647	1.28099	1.15406	1.62936	0.819637	1	13.3598	16.6263	17.6196	18.0422	10.8023	1.92615	2.03353	4.24093	3.28798	2.5922	0.609342	0.781718	0.784116	0.499734	0.275998	8.6877	9.86861	11.1231
flavin mononucleotide (FMN)	Riboflavin Metabolism	0.838852	0.892526	0.743291	0.918522	0.773314	1.05947	0.908984	1.07213	0.993944	1.09553	0.94155	1.18534	1.07553	0.946982	0.943294	1.03793	1.02802	1.12286	1.17259	0.884129	1.06172	1.18413	1.19066	1.00247	1.05287	1.23395	1.17757	1.15097	1.15951	1.11702	1.07105	1.10539	1.25443	1.17298	1	1.04242	1.10699	1.27767	1.11604	1.28763	1.10548	1.14248	1.26428	1.11667	1.03833	0.979842	1.03585	1.09895
glucuronate	Aminosugar Metabolism	0.493012	0.539769	0.703875	0.700946	0.686058	1.06371	0.949511	0.575807	0.605104	0.636783	1.35927	0.786829	0.663964	0.682466	0.79478	0.73522	0.685648	0.584917	0.543109	0.736059	1.32168	1.38184	0.938676	0.89441	0.884844	0.994186	0.849441	1.70025	0.987921	1.07258	0.638115	0.652817	0.522108	0.465866	0.580272	0.513695	0.565424	0.662265	0.938639	0.987914	1.22402	0.869102	0.798943	1	0.879138	0.743025	0.780432	0.812421
glycerol 3-phosphate	Glycerolipid Metabolism	1.4756	0.949158	1.14959	1.36315	0.589135	0.507041	0.742536	1.58558	1.68152	1.19756	0.74095	0.849449	2.25178	1	0.963841	1.18467	0.653263	4.79358	4.34182	0.803213	0.906741	0.816841	0.962652	1.36013	1.3235	0.860539	0.542102	0.55242	1.0763	1.14163	1.67072	0.971276	3.00842	3.8516	0.785017	0.916342	1.00253	2.52437	0.596877	0.873961	0.996606	1.33524	1.05419	1.14612	0.75026	0.897664	1.26023	1.76083
homoserine lactone	Glycine, Serine and Threonine Metabolism	0.872045	0.888335	1.06985	1.09172	1	1.03521	0.976789	0.906755	1.59308	1.22994	0.870482	1.31427	1.18334	1.32175	0.987678	0.898934	1.07202	1.0476	0.779612	0.970678	0.947109	1.0208	1.0704		0.92711	0.853011	0.899708	0.952346	0.815474	0.979056	0.969471	0.96425	1.21991	1.21853	0.973131		0.796061	1.23609	0.820336	0.928524	1.41172	0.932351	1.41208	1.19587	0.858397	0.991347	0.990886	0.978602
imidazole lactate	Histidine Metabolism	0.43851	0.414413	0.445537	0.559213	0.405935	0.438912	0.653006	0.424898	0.438569	0.333968	0.866278	7.92971	0.784838	0.834925	1.296	0.503224	0.556118	0.296068	0.304193	0.44959	0.569696	0.648067	0.486974	0.627219	0.613459	0.99277	0.546033	1.07233	1.09142	1.43286	0.388937	0.443186	0.340024	0.258433	0.277633	0.838595	2.26771	2.27998	0.431152	0.595975	1.60967	1.00723	1.13502	3.35249	0.901371	0.530606	0.364609	0.414486
kynurenine	Tryptophan Metabolism	0.627773	0.53492	0.806507	3.17459	0.631895	0.790562	1.43281	1.13089	1.00085	1.14032	1.51877	2.76019	1.65048	1.78629	1.15476	0.72056	2.24302	0.624436	0.855191	0.70101	0.848071	0.827392	0.962589	0.931649	0.858474	2.94815	1.11781	0.999146	1.09355	2.21138	0.625511	0.730197	0.790447	0.729729	0.849461	0.637972	0.712218	1.33168	0.732196	0.977127	2.102	1.98485	2.4034	4.43607	1.38303	0.739092	0.660782	0.693279
glycerophosphorylcholine (GPC)	Phospholipid Metabolism	1.45596	1.00923	1.36688	1.67329	1.2388	1.16523	0.887127	0.952633	0.792057	0.701441	0.757995	0.776445	0.662157	0.869622	0.76125	1.40416	2.24374	1.02056	1.02822	1.38601	0.900739	1.02947	0.941515	1.06589	1.33229	0.893475	0.727045	0.788179	0.746067	0.900085	0.990343	0.990767	0.880854	0.859982	1.31193	0.711234	0.802541	0.619777	0.66543	0.693028	0.645363	0.571683	0.658222	1	0.721059	1.35263	1.48274	1.14169
allo-threonine	Glycine, Serine and Threonine Metabolism	0.475931	0.699379	0.448653	0.828166			0.782476	1.6368		0.828357	1	1.02475	0.918037	0.74002	0.831109	0.462966	0.755013		0.371768	0.251244		1.3974	1.68677	0.758943	1.19019	1.29078	0.922069	1.12233	1.11416	1.2544	1.20851	1.00945	0.884542	0.440948	0.540407	1.10132	1.04699	1.02464	1.29231	1.77536	1.3516	1.28274	1.65911	1.07681	0.896604	0.709234	0.891981	1.07256
maltotetraose	Glycogen Metabolism	4.32606	3.72682	2.83488	1.47765	3.12029	1.18287	1.39691	1.5457	2.05629	2.09476	0.840612	0.974707	0.899437	0.340807	0.139651	3.19974	2.33748	4.59816	4.15542	2.95129	0.827359	0.86695	1.49015	0.494712	0.210168	0.609687	1.03814	0.752897	0.233351	0.223587	3.56262	2.57745	2.88467	3.33212	1.81982	0.489787	0.473537	1.18134	0.87188	0.822371	0.584799	1.00806	0.871796	0.168286	0.431211	1.81519	3.16504	2.67003
maltotriose	Glycogen Metabolism	1.97164	1.77247	1.50514	0.93478	1.48637	1.0935	1.26397	0.998153	1.06482	1.16416	1.01439	0.983028	0.966505	0.735789	0.597342	1.76967	1.73968	1.77046	1.61228	1.57668	1.00106	1.04592	1.08211	0.850891	0.601651	0.646413	0.80117	0.9806	0.596777	0.61671	1.88139	1.42156	1.1952	1.23946	1.12245	0.586917	0.698439	0.884892	0.838313	1.03386	1.06095	1.00153	0.993744	0.460412	0.681874	1.00418	1.56409	1.4994
N-acetylglutamate	Glutamate Metabolism	1.53206	1.36347	1.02837	0.877297	0.99663	1.79684	1.36155	1.56662	1.0893	1.03957	0.997478	0.941584	0.864099	0.713126	0.64368	1.37871	1.18065	1.46778	1.55457	1.01243	0.823446	1.18647	1.14705	0.715345	0.91651	0.73318	0.784789	0.75178	0.492341	0.503481	1.7283	1.81578	1.82074	1.60771	1.14058	0.577218	0.779124	0.892905	1	1.06515	1.15292	1.01253	0.943267	0.679748	0.730915	1.2855	1.53015	1.71135
N-alpha-acetylornithine	Urea cycle; Arginine and Proline Metabolism	0.521151	0.590409	0.504422	0.846818	0.488631	0.840048	0.960284	0.803489	1.23931	1.62862	1.51928	2.17794	1.40142	1.4018	1.36873	0.657908	0.946274	0.524529	0.587913	0.489198	1.07289	0.857337	1.03972	0.967824	0.745918	1.83892	1.61472	1.54091	1.6305	2.54308	0.438742	0.40402	0.530334	0.575646	0.372793	0.806512	1	1.04115	1.15104	0.955954	3.79037	2.35786	4.17934	2.01722	3.73194	0.521662	0.592448	0.474048
xanthosine	Purine Metabolism, (Hypo)Xanthine/Inosine containing	0.67953	0.74882	1.16803	1.90055	1	0.702819	0.806443	0.51076	0.463205	0.434316	0.567955	0.786708	0.256058	0.955144	0.998573	0.598534	1.22228	0.281826	0.301213	0.753856	0.731612	0.648586	0.300102	1.23892	1.31948	0.754576	0.284231	0.404761	1.03094	1.36079	0.566516	0.654159	0.438406	0.373708	1.20483	1.1298	1.27199	0.395482	0.603797	0.608365	0.687267	0.333957	0.409403	2.69971	1.24011	1.00234	0.552061	0.554835
galactose 1-phosphate	Fructose, Mannose and Galactose Metabolism	2.7955	2.30713	1.41147	1.48375	1.55626	1.43873	1.45095	1.07534	1.00324	1.04619	1.26501	1.50093	0.515039	0.410931	0.678071	2.29316	2.22331	1.93192	1.39479	1.34013	0.915891	1.03321	0.825856	0.671834	0.628318	0.369883	0.540866	1.00216	0.591073	0.540352	2.06339	1.18566	0.961638	1.43084	1.15204	0.597832	0.450772	0.25669	0.734165	0.588515	1	0.904684	0.572197	0.495087	0.650621	1.05321	1.98418	1.32053
ribitol	Pentose Metabolism	0.331628	0.442054	0.531169	0.836977	0.438911	1.1793	2.63381	0.768923	2.88828	2.03961	1.33569	1.30211	1.88897	1.12587	3.75471	0.419793	0.736432	0.226459	0.329723	0.68758	0.833162	0.968024	0.592053	1	1.36068	0.957492	0.677353	1.21501	1.41576	1.37395	0.475708	0.60671	0.663245	0.305999	0.690826	1.11241	1.18484	0.770818	1.08736	1.12269	1.79687	1.31466	1.29051	2.69976	1.89779	0.656579	0.407724	0.587576
2-isopropylmalate	Food Component/Plant	0.162204	0.297092	0.343641	1.49463	0.277356	0.308602	1.01318	1.25567	1.39779	1.66957	1.37403	2.40973	1.35804	1.32685	1.45038	0.185891	0.760447	0.208529	0.191216	0.20784	0.875996	0.724163	0.767086	1.16176	1.18537	1.39941	1.59559	0.922417	0.85033	2.27517	0.214626	0.358972	0.554637	0.350134	0.538539	0.804687	1.13315	1.99328	0.82046	0.989099	3.07944	3.0023	2.90086	3.67599	2.23834	1.0657	0.402815	0.472535
quinate	Food Component/Plant	0.73408	0.658298	0.743668	0.733607	0.681025	1	1.44273	1.2822	2.2405	2.51817	1.88025	2.29418	1.66288	1.88545	1.69906	0.958154	0.901153	0.612674	0.701686	0.655574	1.22536	0.719927	0.95316	0.974245	0.825297	1.23013	1.65007	1.37702	1.29228	1.34303	0.570679	0.686244	0.646124	0.636715	0.501064	0.795257	0.959605	1.20579	1.15934	1.20513	2.26159	2.51673	2.31404	2.09088	1.98509	0.581761	0.589585	0.649976
mesaconate (methylfumarate)	TCA Cycle	5.01347	5.00809	6.54441	5.08048	6.08034	1.3897	1.03375	1.82774	1.24797	1.03564	0.253939	0.464922	0.141261	0.387385	0.294888	4.40627	4.01888	5.27746	5.21761	5.21377	0.37045	0.749146	0.876483	1.14772	1.29345	0.173678	0.125879	0.224193	0.234792	0.317086	4.48464	3.72833	4.00478	4.79449	5.05911	0.441426	0.762588	0.230207	0.272933	0.379673	0.171165	0.177296	0.215348	0.431722	0.454823	5.21184	3.93883	3.63351
itaconate	TCA Cycle	3.57063	3.12208	3.65865	2.92524	3.46047	0.895189	0.860838	1.26758	0.940539	0.975859	0.786997	1.36827	0.989654	0.919295	0.812262	2.8491	3.07789	3.48726	3.20249	3.47135	0.440058	0.637296	0.777268	0.694118	0.727684	0.35233	1	0.487997	0.637631	0.517618	2.54114	2.01881	2.03998	2.35358	2.61506	0.462588	0.645831	0.487677	0.598874	0.784234	0.901581	1.74779	1.41782	1.01314	1.47855	2.72774	2.65604	2.25256
homoserine	Glycine, Serine and Threonine Metabolism	0.862355	0.752291	0.811915	0.7918	0.769418	1.27545	1.44088	1.01586	1.42878	1.69635	1.86575	1.86234	1.442	1.57629	1.4256	0.892564	0.997221	0.733856	1.03127	0.870909	1.49338	1.01523	1.03148	1.0628	0.876502	1.02003	1.09753	1.21085	1.00548	1.36504	0.50118	0.697959	0.690997	0.655406	0.735278	0.883958	0.978474	1.3484	1.47773	1.15663	1.76514	1.69974	1.8868	1.6607	1.27254	0.622731	0.655756	0.664607
2'-deoxyadenosine 5'-monophosphate	Purine Metabolism, Adenine containing	0.56678	0.705526	0.643704	0.539023	0.609427	1.00396	1.10517	0.886144	1.02694	0.952147	1.89136	2.01691	1.343	1.75715	1.54526	0.852864	0.930401	0.368339	0.536587	0.543769	1.51969	1.11978	1.5519	1.43118	1.0769	1.84731	2.01816	2.413	2.48967	1.83633	0.568899	0.837686	0.841205	0.706389	0.67193	1.21701	1.29938	1.38593	1.77235	1.67343	2.22339	1.62884	1.85907	1.67837	1.32674	0.39531	0.500336	0.586828
gamma-glutamylphenylalanine	Gamma-glutamyl Amino Acid	0.78914	1.02699	0.891704	0.890279	0.887657	1.09553	1.08325	1.03749	0.882987	0.659171	1.08806	0.85946	1.08063	1.07324	1.31253	0.795833	0.732216	0.490085	0.58287	0.842186	1.20047	1.07488	0.891749	1.11033	0.986004	1.06794	0.753753	1.09732	1.07294	1.03946	0.969486	1.18144	1.06712	0.847691	1.05708	0.743691	1.03558	0.770282	1.13407	1.08563	1.39875	0.80776	0.988073	1.16233	1.20144	0.980848	0.838749	1.08704
4-methyl-2-oxopentanoate	Leucine, Isoleucine and Valine Metabolism	0.702156	1.02314	1.02353	2.17441	1.12243	0.465467	0.932477	1.10707	0.349394	0.623198	0.450451	0.842579	0.21514	0.780544	0.89276	0.843383	1.68914	0.533737	0.61514	1.00956	0.813267	0.986108	0.820584	1.16408	1.11378	0.445273	0.257674	0.772003	0.47446	1.15028	0.83199	1.0951	0.988305	0.663766	1.04634	1.211	1.03112	0.408918	0.312059	0.670864	0.990441	1.03358	0.962931	2.32456	1.29773	1.48243	1.42362	1.23661
1-palmityl-GPC (O-16:0)	Lysoplasmalogen	0.424483	0.419524	0.805997	1.15717	0.6456	0.893949	0.802719	0.625381	0.504343	0.352865	1.39336	1.03441	0.750717	2.31749	2.1616	0.537015	0.868702	0.339868	0.299039	0.791564	1.34488	1.18975	0.652709	1.77011	2.02446	1.57041	1	1.30252	2.39991	2.85249	0.512273	0.519062	0.428561	0.298606	0.997793	1.10985	1.27838	0.536962	1.08144	0.856868	1.07649	0.850295	0.828704	3.19795	2.41411	0.889473	0.388605	0.513764
1-oleoyl-GPS (18:1)	Lysophospholipid	0.71722	0.619253	1.24514	1.50423	0.677748	0.74544	0.449313	2.17133	0.56899	0.405854	1.33661	0.605966	0.368667	0.614573	1.60067	1.17288	2.28152	0.660827	1.56657	1.2011	1.39609	1.08374	0.935486	1.84142	1.72782	1.3939	0.330383	0.447327	0.943089	0.937421	0.314892	0.343738	0.32085	0.66727	1.14781	1	3.61401	1.59242	0.473824	0.465329	1.38004	0.44715	1.82299	2.64596	3.74524	2.17843	1.45499	0.507163
1-stearoyl-2-oleoyl-GPS (18:0/18:1)	Phosphatidylserine (PS)	0.636656	0.757866	0.515644	0.395074	0.517326	1.15319	1.06478	1.30241	1.28419	1.4961	1.49262	1.45286	1.72814	1.18301	1.05479	0.675062	0.555166	0.740834	0.726329	0.491363	1.27807	1.22005	1.49136	0.888478	0.774705	1.55779	1.88357	1.53383	1.30873	0.9625	0.792956	0.798729	0.968085	1	0.649181	1.1432	1.00375	1.61944	1.35217	1.45674	1.5324	1.82907	1.6788	0.806972	1.32045	0.658679	0.872703	0.956503
1-palmitoyl-2-oleoyl-GPG (16:0/18:1)	Phosphatidylglycerol (PG)	1	1.14344	1.05643	0.951152	0.944727	0.791306	1.06868	0.793541	1.11948	1.04003	1.17004	1.41121	1.1103	1.25982	1.13131	1.14271	1.14531	0.928035	0.994979	0.861988	1.33978	1.09628	1.35409	1.10558	1.07337	1.43436	1.39088	1.25112	1.40666	1.39609	1.07429	1.12043	1.38296	1.05307	1.0669	1.28188	1.18022	1.59175	1.53113	1.67182	1.73626	1.44011	1.28195	1.62317	1.0309	0.517632	0.578668	0.545082
1-stearoyl-GPI (18:0)	Lysophospholipid	0.796788	0.530509	1.13522	1.37834	0.59264	0.537067	0.401178	2.21196	0.532867	0.323217	1.37941	0.309355	0.199498	0.429492	1.40705	1.04829	2.23711	0.57762	1.53648	0.920488	0.972791	0.844864	0.873332	1.7081	1.41519	1.3932	0.270071	0.397507	0.847426	0.990929	0.249832	0.290427	0.30197	0.563137	0.769899	0.861494	2.93026	1.28503	0.420001	0.33708	1.09724	0.336562	1.25976	2.12933	2.81574	1.81957	1.417	0.497734
1,2-dipalmitoyl-GPC (16:0/16:0)	Phosphatidylcholine (PC)	1.14022	1.10924	1.09563	1.0458	1.02483	1.34133	1.2482	1.25617	1.20082	1.24558	1.04465	0.968805	0.899926	0.905894	0.867273	1.20001	1.10248	1.10631	1.0598	1.07287	1.20528	1.27864	1.19394	1.0824	1.17362	0.956603	0.861319	0.83319	0.83642	0.921574	1.16965	1.00968	1.11877	1.06293	1	0.972178	1.01771	1.0634	1.0504	1.06877	0.880327	0.905096	0.890012	0.896436	0.905136	1.08783	1.11827	1.12337
1-myristoyl-2-palmitoyl-GPC (14:0/16:0)	Phosphatidylcholine (PC)	0.974049	0.907261	0.946927	0.949567	0.881936	1.1133	1.06361	1.01805	0.969084	0.935947	1.10277	1.00492	0.947727	0.864689	0.858421	1.07295	1.08237	0.951122	0.927155	0.929871	1.02323	1.02949	0.975985	0.954745	1.16979	0.963295	0.87931	0.821462	0.805319	0.922344	1.16053	1.04963	1.17176	1.04817	1.16434	0.95977	0.972466	1.03849	1.04836	1.06803	1.1389	1.07161	1.12142	1.14029	1.10325	1.04517	0.960456	0.987532
alpha-hydroxyisocaproate	Leucine, Isoleucine and Valine Metabolism				2.20547			0.872213		0.509557			1.41117					1.43054				0.485588			0.581739		1.48887		0.334026		1.69355					1.67547		0.70092				1		0.541166	4.09056
maleate	Fatty Acid, Dicarboxylate	0.968239	1.03717	0.720412	0.820264	0.844303	1.1301	0.915067	0.935231	0.887594	1.47889	1.29554	1.37242	1.09513	1.15815		1.18873	1.01378	1.13661	0.707144	0.504429	2.03853	1.10702	1.21169	0.858701	0.726816	0.97903	0.993358	1.16622	1.156	1.0216	0.899967	1.00345	0.685559	0.898418	0.973975	1.04887	0.768323	0.996548	1.16127	1.297	1.18663	0.945925	1.52011	0.766466	1.0623	0.634011	1.19953	1.11866
2-hydroxyoctanoate	Fatty Acid, Monohydroxy	0.896996	0.807315	0.924318	2.45211	1.46034	0.646061	0.998425	1.01457	1.58897	0.803132	0.800622	0.976024	0.754183	0.840468	0.857457	0.906419	1.12233	0.907637		1.79114	0.883956	0.734573	1.30615	1.08167	1.30289		0.829052	0.912951	0.64707	1.12356		1.71504	1.35952	0.796674	1.07022	0.587442	0.894683	1.95104	1.47797	0.946105	0.900477	1.15146	0.914809	1.85998		1.27361		1.02475
isoxanthopterin	Pterin Metabolism	0.817283	0.605248	0.289829	0.175721	0.307348	1.38419	1.40999	1.0065	0.993504	1.11577	1.84234	1.52321	1.74375	2.72045	2.44437	1.0677	1.03766	1.16599	0.990934	1	2.11057	2.16012	2.08271	2.15722	2.61118	2.37014	2.09641	2.51968	3.8614	3.04186	0.875897	0.68868	0.537901	0.617389	0.269845	1.1374	1.05893	1.55891	1.42838	1.67421	2.0468	1.67621	2.33546	2.29026	2.55175	1.22422	1.65871	1.37253
5-methylcytidine	Pyrimidine Metabolism, Cytidine containing	2.00586	2.14116	2.07051	1.86693	2.50414	1.08947	1.0077	0.723978	1.25058	1.37113	0.384016	0.297278	0.278684		0.288289	1.64858	1.85344	2.34677	2.13033	2.63997	1.03506	1.03683	0.935274	1	1.4038	0.214348	0.160348				2.58012	2.40623	2.75016	3.03213	2.76385	0.852712	1.32579	1.19472	0.966443	1	0.276639	0.316934	0.331677	0.200762		2.20368	1.30002	1.31273
mevalonolactone	Mevalonate Metabolism	0.969201		0.576324	18.3505	0.594991	1.48551	0.702092		0.971945	0.932902	0.711895	4.43048	0.534327	1.87314	0.85853		9.03132		0.65096	0.516165		0.60092		0.815357	0.74611	2.14576	1.05543	1.16833	1.10068	5.38192	0.601143		0.387131	0.956924	2.33821	0.650455	1	2.91621		1.7022	1	2.96007	2.23859	5.93589		0.72388
3-hydroxyoctanoate	Fatty Acid, Monohydroxy	0.556879	0.523107	0.589649	1	0.788824	1.22829	1.27511	1.31104	1.98098	1.34718	1.39906	2.01072	1.54946	1.79758	1.6156	0.752658	0.739056	0.561124	0.517985	0.974463	1.28718	1.02196	1.19629	1.06845	1.24253	1.98055	1.45956	1.25577	1.37546	1.53075	0.666312	1.101	1.16996	0.702861	0.936134	0.666585	0.842041	1.97451	1.04378	0.990882	0.962458	1.18909	0.997664	1.6565	1.13407	0.761508	0.562093	0.640271
phenyllactate (PLA)	Phenylalanine Metabolism	0.873307		0.875364	2.5599		0.777884	1.84879	0.563484	1.46378		0.855717	2.17295		0.688514	0.580147	0.825321	2.84283			0.89412	0.712618	0.67401	0.586885	1.04649	0.892542	1.00046		0.5467	1.1143	2.07583	1.71958	1.3449	1	0.827396	3.58164	0.843614	2.18423	1.20024			1.3527		0.910835	3.82973
palmitoylcarnitine (C16)	Fatty Acid Metabolism (Acyl Carnitine, Long Chain Saturated)	1.98956	1.91325	1.74839	1.76698	1.87629	1.44685	0.911321	1.78254	1	0.909948	0.537141	0.720049	0.495691	0.470632	0.404971	2.22589	2.18942	2.44292	2.30712	2.14343	0.780959	1.05067	1.27529	0.927383	1.0484	0.829315	0.437384	0.488018	0.407551	0.489921	2.00735	1.52064	1.88975	1.85817	1.5495	0.331067	0.522653	0.444997	0.417709	0.472797	0.160944	0.204872	0.173766	0.148784	0.152577	1.99704	1.82399	1.81725
N-acetylaspartate (NAA)	Alanine and Aspartate Metabolism	1.34478	0.454097	0.579525	0.389975	0.787306	0.534021	0.61169	1.01145	1.61783	1.79581	1	3.70405	5.93682	0.540301	0.484151	0.728777	0.390704	1.8506	1.60217	0.601299	0.84421	0.668125	1.8687	0.38253	0.309311	3.35861	5.24326	0.896773	0.696814	0.718005	0.729289	0.606929	1.36473	1.41647	0.295305	0.485743	0.419924	5.92436	1.55452	1.27978	2.21993	10.0706	8.34687	0.617689	0.640953	0.421836	1.51681	1.03904
acetylcarnitine (C2)	Fatty Acid Metabolism (Acyl Carnitine, Short Chain)	0.939809	0.770549	0.821517	0.594903	0.995323	0.897861	0.83384	0.857084	0.997598	1.00292	0.762533	0.862202	0.871467	0.786806	0.657741	1.18582	1.23721	1.03511	1.00524	1.19171	0.837324	0.975052	1.15282	0.684742	0.380875	1.22094	1.13526	1.14313	1.11273	0.912578	0.920382	0.904293	0.980699	1.01548	0.766513	0.222005	0.311424	0.564937	0.476762	0.44067	0.324909	0.347838	0.262198	0.100336	0.229774	1.40347	1.1648	1.22766
cysteine s-sulfate	Methionine, Cysteine, SAM and Taurine Metabolism	1.40431	1.14635	1.08946	1.02155	1.10921	1.08026	0.973569	1.00001	1.20334	1.15367	0.702862	0.836671	1.03577	0.618459	0.524	0.635617	1.13543	0.849672	0.776396	0.852941	0.86706	0.80832	0.999992	0.620414	0.849726	1.43217	1.13625	0.943212	0.568625	0.611668	1.20242	1.25447	1.53286	1.32325	0.892606	0.554381	0.7509	1.35561	0.90424	0.661475	1.34022	1.3416	1.78034	0.779528	0.611013	1.00553	1.52349	1.2297
tartronate (hydroxymalonate)	Food Component/Plant	1.19875	0.892537	0.789305	0.724789	0.789414	1.13704	1.045	1.42869	2.10064	2.03946	1.04664	1.36929	1.24208	1.03131	1.08293	0.974286	0.840502	1.70681	1.18651	0.651696	0.859408	0.778713	1.15806	0.621704	0.76151	1.15102	1.18773	0.966234	0.936853	0.827049	0.943052	0.838867	0.94821	1.13157	0.576346	0.601935	0.782766	0.997294	1	0.850482	1.52754	1.52969	1.54801	0.934105	1.12186	0.762088	0.794083	0.86187
oxalate (ethanedioate)	Ascorbate and Aldarate Metabolism	0.898322	0.922609	0.87225	0.863861	0.826219	0.910933	1	1.26477	1.5321	1.60971	1.22548	1.19636	1.31374	1.13635	1.0438	0.719999	0.553513	1.02245	0.983198	0.585505	1.22827	0.920304	1.12994	0.992086	0.825969	1.22542	1.42097	1.1593	1.15883	0.941176	0.825604	0.914303	1.17305	1.28142	0.848457	1.67796	1.16039	1.45436	1.68645	1.15979	1.22418	1.30975	1.35345	0.998012	1.08822	0.724071	0.693009	0.710896
2,3-dimethylsuccinate	Leucine, Isoleucine and Valine Metabolism	2.01574	2.23169	0.759809	1.35205	0.504243	3.97418	2.60599	1.20063	0.750253	0.849715	0.510876	0.516892	0.144565	0.185804	0.180741	2.33544	3.41013	0.720814	0.739869	0.63357	0.581542	1.59613	1.05202	0.472243	0.729667	0.290918	0.123784	0.4876	0.107466	0.152291	2.35928	2.38606	1.06474	0.771616	1.42627	0.158393	0.313907	0.199191	0.348601	0.825555	0.41084	0.179999	0.19676	0.142404	0.197933	1.08019	1.94459	2.76237
bicine	Chemical	1.83364	1.41938	1.06439	1.07772	1.12797	0.680387	2.15003	0.752937	1.76895	0.992969	0.971954	0.897559	0.901706	1	0.72004	0.548087	0.994935	1.02086	0.618066	0.966789	1.93969	0.868311	1.6099	1.58397	1.46675	0.879974	1.15301	0.861317	4.38753	1.07542	0.554382	1.31594	1.91036	0.793857	0.947546	1.35686	0.602962	1.37934	1.53642	1.22639	0.860986	1.01058	1.07056	1.00734	1.63847	0.976548	0.7742	0.656473
trizma acetate	Chemical				0.305396													0.36685	2.92524		4.32692	5.87877																						0.460696			0.510139		0.823475
4-hydroxybenzoate	Benzoate Metabolism	0.915908	0.896558	1.15395	1.13671	1.09855	0.783459	0.915728	0.937734	1.35214	1.30108	1.27255	1.61523	1	1.46315	1.35902	0.872473	1.24395	0.621851	0.700946	0.885954	0.981258	0.762905	0.700073	1.15306	1.02494	1.08465	1.01962	1.19929	1.44168	1.59517	0.643302	0.628382	0.618361	0.638838	0.660686	0.557623	0.761962	0.709977	0.601866	0.700709	0.976845	1.04584	0.87631	1.31961	1.1355	0.645342	0.489177	0.519558
3-hydroxymyristate	Fatty Acid, Monohydroxy	1.35102	1.14532	1.38118	2.12093	1.41006	1.73746	1	1.62795	0.948785	0.73133	0.93704	1.73126	0.936058	1.01565	1.29795	1.47965	2.28717	1.72297	1.53065	1.95937	0.916162	1.16586	1.02741	1.1794	1.24601	1.25683	0.648484	0.709398	0.812021	0.924756	1.26147	1.01828	1.01882	1.17081	1.25218	0.584248	0.979746	0.640586	0.509418	0.682698	0.769538	0.58059	0.630423	1.19254	0.977397	1.24184	0.960541	0.942922
1-oleoylglycerol (18:1)	Monoacylglycerol	0.455018	0.463465	1.85181	2.42054	0.912044	0.311198	0.219159	2.0408	0.550716	0.230367	0.782996	0.382362	0.20485	0.252175	2.54742	1.04631	4.00848	1.39619	1.25247	1.43243	1.40908	0.864124	0.584708	4.62685	2.21062	1.22204	0.175388	0.212074	0.673292	0.757489	0.141348	0.190697	0.284144	0.367973	1.01682	0.779067	3.9049	0.874645	0.171578	0.265175	0.600603	0.243195	1	3.29572	2.69938	3.44446	1.84518	0.290185
3-methyl-2-oxobutyrate	Leucine, Isoleucine and Valine Metabolism	0.522792	1.0541	0.630887	5.10196	1.07997		0.744526	0.95872	0.387491	0.468469	0.359469	0.974555		0.636887	0.718969	0.742212	3.9256	0.313278		1.1269	0.697244	0.827332	0.633746	1.01302	1.17856			0.745113	0.41669	1.27308	0.923829	0.669224	0.503336		0.86021		0.4353			0.472837	0.970503	0.928072	0.863882	4.06238	1.42984	1.26158	1.80789	1.42438
2-oleoylglycerol (18:1)	Monoacylglycerol	0.714178	0.385064	1.86988	1.45964	1.32056			1.28254	0.441514						1.24895	1.19414	3.4119	1.45722	1.59779	1.89899	0.69567	0.207668		1.3288	1.36417	0.48926				0.280983			0.159918		0.680502	0.311376	1.80809	0.429574					0.50613	1.30807	1.03027	2.68892	1.88072
alpha-glutamylglutamate	Dipeptide	0.58547	0.653938	0.906336	2.17205	0.831627	1.21154	1.03682	1.0533	1.47189	1.79783	1.47084	2.39792	2.7731	1.40806	1.63752	0.675929	1.00642	0.254915	0.485934	1	0.946427	0.989028	1.14193	0.722476	1.19809	1.21955	1.25828	1.13167			0.933024	1.05749	0.712998	0.880304	0.98979	0.940639	1.0875	1.79435	1.03908	1.09408	1.969	2.47578	3.3165	1.57094	1.68847	1.00596	0.51591	0.600875
glycylproline	Dipeptide	1.33829	1.0968	2.48699	2.64102	2.60574	0.527452	0.546298	0.780182	0.732795	0.762011	0.792896	0.851069	1.16957	0.637061	0.755229	1.05468	1.90985	1.05886	1.08418	2.43012	0.393079	0.531892	0.70762	0.53794	0.578446	0.784282	0.884624	0.682744	0.461855	0.516159	0.811303	0.66538	0.768745	0.765415	1.34228	0.333729	0.588904	0.930182	0.623019	0.74872	1.36951	1.41636	1.39383	1	0.732891	2.01074	1.03164	1.0216
1-kestose	Food Component/Plant	0.711178	0.62222	1.18681	1	1.04785	0.45179	0.986228	1.24037	1.91744	1.49263	1.18021	1.65222	1.82702	2.53434	2.41807	0.591484	0.838155	0.640485	0.68158	0.773522	0.832466	0.56529	0.933125	1.41881	1.15483	2.25404	2.84741	1.43539	2.66312	2.89449	0.32752	0.497667	0.843786	0.748057	0.926139	1.4024	1.57264	1.28784	1.0873	0.804304	1.22734	2.19364	1.78347	2.39317	2.43024	0.592211	0.266129	0.287207
3-hydroxypalmitate	Fatty Acid, Monohydroxy	1.38003	1.12721	1.95677	2.98252	1.44978	0.971288	0.577442	1.96355	0.715337	0.589586	0.929653	1.17413	0.636156	0.797151	1.35606	2.15252	4.61345	1.91356	2.4981	2.47395	0.957776	1.088	1.11508	1.58188	1.37623	1.25534	0.432502	0.626673	0.948078	0.833862	0.784462	0.709034	0.760981	0.988688	1.37146	0.619076	1.53499	1.00791	0.44116	0.490161	0.614983	0.361418	0.722855	1.54824	1.21172	2.02495	1.8256	0.996692
3-hydroxykynurenine	Tryptophan Metabolism	2.36615	2.38348	2.47412	2.13759	2.79798	1.3064	1.20659	1.20379	1.0936	1.31377	1.02402	0.894682	0.706175	0.885165	0.76495	2.76213	2.52228	3.28888	2.78435	2.8421	1.33151	1.49252	1.43609	1.44939	1.58251	0.847468	0.785728	0.899436	0.940598	0.984824	3.12363	2.61427	2.4198	3.07056	2.62925	1.09747	1.21448	1.11892	1.10569	0.995512	0.797893	0.72063	0.853271	1.01518	0.853906	2.79018	2.80611	2.3755
2-linoleoylglycerol (18:2)	Monoacylglycerol	0.632561	0.299514	1.68919	1.55568	0.932962			2.23614	0.461022		0.641346	0.233469			2.64802	1.24829	2.67419	1.02736	1.57303	1.73244	0.816664	0.500969	0.52944	2.80925	1.52888	1.16248		0.204512	0.691141	0.623244				0.320949	0.524678	0.625519	3.28031	0.633573			0.466976		1.31994	2.78699	1.99722	3.21715	1.94364	0.405265
triethanolamine	Chemical	1.20867	1.35971	0.864068	1.08677	1.21353	0.853358	0.848018	0.897401	0.960863	1.10798	0.82887	0.901077	0.989884	0.868275	0.828078	0.890516	0.924966	1.18357	0.992291	1.13626	0.919094	0.91333	1.04262	1.00748	0.835249	0.934436	0.893119	0.97567	1.08937	1.10055	1.09113	0.90786	1.18618	1.14076	0.604107	1.40304	0.835655	1.0878	1.08032	1.49557	1.12178	1.00899	1.36963	1.02392	0.842162	0.967405	0.916689	1.05575
3-hydroxydecanoate	Fatty Acid, Monohydroxy	0.556079	0.574887	0.560023	0.774785	0.611045	1.41466	2.76239	2.31957	4.28882	4.16879	1.8802	2.60266	1.96482	2.89593	2.11673	1.10745	0.986271	0.651364	0.667189	0.760134	1.8146	1.29259	1.59762	1.55671	1.41737	2.3959	1.88638	1.53435	2.20349	2.1183	0.907713	0.809578	0.827525	0.775932	1.52534	1.06513	1.41695	3.78565	1.25882	1.43707	0.980888	1.36656	1.23222	1.56477	1.44706	0.845527	0.720585	0.763195
citramalate	Glutamate Metabolism	0.703249	0.950014	1	0.871755	0.983739	2.2673	2.12053	1.73345	1.48236	1.59052	1.61922	0.833984	0.929554	1.4613	1.43521	1.10286	0.631218	0.91282	0.8551	0.858341	1.88386	2.20839	1.9311	1.74231	1.95687	0.89453	0.665843	1.39796	1.59391	0.870223	1.15537	1.44785	1.31069	1.35744	1.09347	1.56691	1.52983	1.04981	1.6642	1.47077	0.979089	0.584742	0.92854	0.607892	1.20105	1.27106	0.949688	1.14173
ribonate	Pentose Metabolism	0.84671	0.785076	0.926901	1.37478	0.849976	0.867666	1.21223	1.1363	1.55457	1.75359	1.45281	1.89738	1.39006	1.90068	1.71492	0.820131	1.15783	0.78577	0.774268	0.905932	1.18987	0.796522	0.879594	1.24757	1.22934	1.38474	1.21565	0.959596	1.34906	1.82663	0.643419	0.718474	0.746741	0.779143	0.916856	0.905784	1.15725	0.976498	0.944102	0.902824	1.70765	1.64442	1.62951	2.62775	1.73076	0.834481	0.697029	0.682716
ergosterol	Sterol	1.04931	0.979418	1.13946	1.12788	1.10955	0.973203	1.00873	0.98705	1.06839	0.978599	0.773046	0.894072	0.882739	0.839417	0.945888	0.996376	0.986609	1.09448	1.14815	1.09619	0.878844	0.925242	1.02364	1.02497	1.06006	0.890958	0.899565	0.859354	0.964294	0.933555	0.961967	0.986921	1.16294	0.917426	1.09296	0.953956	0.997073	0.99022	0.858034	0.834851	0.821481	0.900671	0.792649	0.97776	0.95698	1.0405	1.03838	1.00662
threonate	Ascorbate and Aldarate Metabolism	0.435756	0.392931	0.498037	0.579722	0.391359	1.03818	1.50721	1.2692	1.51686	1.82991	1.89799	1.76126	1.8849	2.46373	2.27133	0.439988	0.500127	0.346383	0.462646	0.411487	1.51839	1.06886	1.28991	1.27576	1.30367	2.03601	1.88643	1.81937	1.78242	1.92572	0.444365	0.624341	0.593685	0.548984	0.62214	1.07049	1.28349	1.2948	1.59724	1.30978	2.18702	1.93286	1.94133	2.58893	2.3132	0.546886	0.348882	0.479564
galactonate	Fructose, Mannose and Galactose Metabolism	1.69043	1.2815	1.50026	1.07381	1.70222	0.800448	0.619144	1.28072	1.14845	0.732102	0.696463	0.779471	1.07297	0.817387	0.838988	1.41601	1.37328	1.82728	1.77014	1.7751	0.72288	0.855053	0.971625	0.893566	0.919066	0.946079	0.800934	0.378475	0.751486	0.844609	1.78217	1.45607	1.64475	1.66047	1.45182	0.704301	0.889496	1.21031	0.973152	0.935842	1.34245	1.36846	1.10326	1.5011	0.767576	1.32783	1.2925	1.27983
glycerol 2-phosphate	Chemical	1.086	0.961562	1.00438	0.812796	0.814146	1.06492	1.30382	0.72573	1.49809	1.08318	1.12766	1.21346	1.0813	0.596885	0.946857	1.20457	1.03853	0.944542	1.32193	0.959068	1.25831	0.815961	1.28255	1.09934	0.508883	0.98129	0.696791	1.26698	0.740928	1.11145	1.11795	1.26122	1.03847	0.886829	0.8664	0.796855	1.12148	0.933552	1.30868	1.16758	1.03251	1.34816	1.46608	0.882198	0.966849	1.00772	0.898197	1.18137
beta-sitosterol	Sterol	0.781061	0.765213	0.908731	0.835549	0.758157	1.07642	0.895561	1.10401	0.982266	0.93147	1.14893	1.23215	1.05225	1.31521	1.37674	0.773578	0.875295	0.77477	0.849892	0.818213	1	1.10364	1.14008	1.11632	1.26669	1.2223	1.27967	1.23981	1.58899	1.36147	0.791964	0.685224	0.855467	0.753591	0.97982	0.977103	1.00083	1.11102	0.883633	0.965622	1.17944	1.05501	1.09556	1.27203	1.5783	0.990827	1.01338	1.0375
1-linoleoylglycerol (18:2)	Monoacylglycerol	0.319203	0.286634	1.47591	1.62979	0.621714	0.311082	0.162045	2.56128	0.691562	0.175208	1.09932	0.354609	0.229037	0.318235	5.73688	0.864751	2.94966	0.8447	0.999464	1.64249	1.43559	0.9981	0.698085	4.30665	3.5096	1.75028	0.25238	0.22623	1	1.06553	0.0729333	0.0977843	0.213726	0.254393	0.770042	0.958348	6.23973	0.858273	0.185812	0.191514	1.02634	0.314534	1.43223	5.37189	3.84091	3.28325	1.2842	0.370794
trans-aconitate	TCA Cycle	0.91806	0.735809	0.65031	0.80172	0.65191	0.584071	1.41134	0.70416	1.20685	0.992523	1.65745	1.61382	1.11742	2.51913	1.6205	0.74604	0.929952	0.470233	0.599453	0.536392	1.28639	0.604283	0.875776	0.925836	0.560468	1.52802	1.91729	1.43668	1.52469	1.76336	0.516239	0.715902	0.57443	0.613484	0.48766	1.04474	1.07513	1.1187	1.26088	1.23449	1.92061	2.32029	1.5405	1.63064	2.47709	0.500954	0.6572	0.526013
1-methylhistidine	Histidine Metabolism	1.83401	1.89114	1.94064	1.85753	1.70205	0.970482	0.92556	1.02966	1.2272	1.14455	0.41781	0.47886	0.383875	0.448432	0.361301	1.66713	1.58382	1.5953	1.59553	1.4585	0.775724	0.669635	0.651853	0.786753	0.726779	0.38813	0.521281	0.299764	0.379994	0.374564	1.52742	1.49953	1.67672	1.56715	1.62322	0.615927	0.72673	0.74236	1	0.807754	0.300738	0.454861	0.413763	0.439738	0.491943	1.71958	1.32911	1.72315
cyclic adenosine diphosphate-ribose	Purine Metabolism, Adenine containing	0.474912	0.64646	0.564274	1.1229	0.523716	1.17117	1.13002	0.97116	0.855016	0.842475	1.5296	1.54864	1.05263	1.76123	1.8135	0.705057	0.963188	0.411218	0.524685	0.571483	1.43215	1.44722	1.10344	1.58782	1.6734	1.65842	1.25906	1.52433	1.76457	1.89641	0.660489	0.795048	0.777697	0.591685	1	1.25658	1.31201	0.932165	1.16783	1.24278	1.26294	0.924619	1.09271	1.75719	1.43758	0.869527	0.604886	0.893666
2-pyrrolidinone	Glutamate Metabolism	1.089	1.2747	1.48	0.913419	1.34156	1.22559	1.0801	1.01476	0.923091	1.29945	1.21892	1.26364	1.07938	1.06505	0.841909	1.18251	1.0812	1.23167	0.845217	1.13264	0.979849	1.09307	1.09842	0.995621	0.923974	0.842945	0.972995	0.831628	1.13947	0.981	1.11131	0.810962	0.875413	1.24345	1.14291	0.919519	1	1.06982	0.900236	0.758089	0.768421	0.817154	1.35632	0.958035	0.954774	1.05467	1.25696	0.69721
trigonelline (N'-methylnicotinate)	Nicotinate and Nicotinamide Metabolism	0.983814	0.885448	1.08569	1.15033	0.969945	1.06477	1.2965	1.26231	1.74275	1.93725	1.40404	1.57499	1.0946	1.43257	1.15058	1.1587	1.25815	0.855856	0.909381	0.987844	1.1337	0.967425	0.997288	1.23087	0.976949	1.38883	1.63311	1.63378	1.62809	1.68837	0.695567	0.743865	0.759474	0.824684	0.712108	0.780151	0.82741	0.973124	1.16989	1.00271	1.37622	1.29748	1.38508	1.5069	1.18012	0.674247	0.804946	0.697466
dodecanedioate (C12-DC)	Fatty Acid, Dicarboxylate	0.325864	0.371098	0.424556	0.432286	0.45276	0.963713	0.72973	0.802307	0.395686	0.396395	1.21057	0.549237	0.657086	0.909401	1.21213	0.563272	0.46889	0.307065	0.314235	0.549829	1.38345	1.13226	0.551791	0.94538	1.06922	1.09719	0.598994	0.861017	1.16518	1.15331	0.439935	0.478345	0.304541	0.239674	0.506955	0.595937	0.785646	0.348594	0.677878	1	0.99555	0.429836	0.597805	0.9606	1.13316	0.492714	0.397972	0.496742
glutamate, gamma-methyl ester	Glutamate Metabolism	1.01928	0.968837	1.04525	1.81169	0.970597	0.861404	0.560807	1.08372	1.10802	1.36032	0.77094	1.39634	1.46813	0.9903	0.929235	1.07414	0.905805	2.52082	2.26096	1.22222	0.56657	0.814714	0.947776	1.1414	1.45869	1.02247	0.897988	0.517231	0.55804	1	1.24498	0.719251	1.19844	1.71234	1.24472	0.473323	0.72322	0.876966	0.406856	0.53173	0.746213	1.14552	1.05897	1.37812	0.909199	1.02299	1.43756	1.03351
3-hydroxylaurate	Fatty Acid, Monohydroxy	0.93814	0.859101	1.03169	1.30368	1.05661	1.41229	1.2339	1.38149	1.30422	1.00467	1.01529	1.86851	1.17984	1.29727	1.36712	1.02939	1.34799	1.23921	1.15802	1.1849	0.991691	1.06351	1.08429	1.09905	1.19023	1.39949	0.851143	0.720246	0.954517	1	1.12975	0.954666	1.06667	1.0764	1.04131	0.661223	0.876416	1.04765	0.655116	0.864342	0.928358	0.896225	0.846043	1.20806	1.0784	0.907262	0.74857	0.912797
7-methylguanosine	Purine Metabolism, Guanine containing	0.790461	0.835086	0.726273	0.690737	0.766872	1.09627	0.959404	1.19078	1.26481	1.24764	1.05502	1.10112	1.17242	0.930437	1.10593	0.798715	0.783618	0.807331	0.872317	0.919991	0.91335	1.01996	1.08057	1.0547	1.01731	1.00477	1.09402	0.93009	0.951303	0.996606	0.90578	0.995229	1.15018	1.12314	0.894751	1.07229	1.27016	1.40093	1.27066	1.24475	1.11242	1.43316	1.42891	1.1172	1.00348	1.00339	0.728604	0.74984
pyridoxate	Vitamin B6 Metabolism	1.09307	1.15092	1.21401	1.36057	1.26134	1.18476	0.911659	0.787015	0.591396	0.601494	0.732029	0.8261	0.411674	1.24403	1.29296	1.11628	1.34974	0.855572	0.753534	1.43504	1.12678	1.14105	0.709012	1.27401	1.4737	0.923654	0.562953	1	1.41013	1.33634	1.30354	1.17043	0.991539	0.73102	1.58578	0.951808	1.13245	0.411066	0.751044	0.806666	0.716152	0.434249	0.518348	1.38478	1.36343	1.67982	1.22352	1.14131
gamma-glutamylvaline	Gamma-glutamyl Amino Acid	3.72208	2.21575	2.15725	2.28427	2.16327	0.898721	0.975907	1.09903	0.715213	0.757251	0.797696	0.811158	1.09577	0.972662	0.924167	2.04494	2.39411	1.92523	1.98078	1.70166	0.949257	0.905184	0.816306	0.935984	1	1.19885	0.98538	1.49689	1.01386	1.08335	2.21483	2.17344	2.08338	2.05786	1.8485	0.6417	0.75918	0.714689	0.80121	0.961119	1.3941	0.985372	1.08556	1.18206	0.911629	1.61791	1.67025	1.77018
pyroglutamylvaline	Modified Peptides				0.729906			0.992156				0.834057			0.728216	0.837316						0.743694	0.695114			0.44212				1.03666	0.826335						0.494187	0.483728		1.0018		1.12468		0.998205	1.60602	1.17921
isoleucylproline	Dipeptide	1.88194	1.11235	1.72304	1.83131	1.93324	0.570163	0.475788	0.763967	0.648792	0.822591	0.70736	0.763415	1.26126	0.422283		1.13251	2.79075	1.46816	1.25261	2.3421	0.268732	0.353436	0.762563	0.22518	0.503651	0.740876	0.852748	0.412702	0.32066	0.993754	1.3253	0.760105	0.984073	1	1.43301		0.346967	0.798159	0.456587	0.359566	0.72976	1.22103	1.21311		0.123012	1.82071	1.36329	1.01847
3-hydroxysebacate	Fatty Acid, Monohydroxy	0.538226	0.494956	0.578745	0.560295	0.625433	1.01378	1.71703	1.2864	2.3403	2.28444	1.15323	1.36795	0.976356	1.44131	1.12341	0.862969	0.764771	0.402838	0.611127	0.546256	1.20299	0.843124	0.946008	0.910735	0.903728	1.47048	1.42328	1.22069	1.43373	1.52056	0.709384	0.8006	0.708955	0.593456	0.888027	0.845498	1.13606	1.44783	1.34662	1.58604	1.17783	1.18621	1.03101	1.2671	1.31118	0.753224	0.727854	0.577756
3-hydroxytetradecanedioate	Fatty Acid, Dicarboxylate	0.374142	0.483922	0.565203	0.580435	0.57016	0.736259	0.869002	0.730793	0.624201	0.628023	1.10563	1.23539	0.808294	1.31414	1.46762	0.555414	0.5582	0.365808	0.486365	0.692871	1.04163	0.949786	0.93152	1.01922	1.07434	1.25442	0.915034	1.24863	1.54158	1.32726	0.553935	0.622462	0.511612	0.481326	0.593271	0.771703	1.04457	0.754117	0.911278	1.21055	1.15384	0.963852	1.10528	1.25016	1.31032	0.634044	0.530185	0.613181
propionylglycine	Fatty Acid Metabolism (also BCAA Metabolism)	1.18433	1.06629	1.29567	0.776969	1.23772	0.722997	0.866315	1.04308	0.876899	0.965047	0.790682	0.988657	0.913415	0.911892	0.849953	1.2443	0.952884	1.03365	0.935066	1	0.602233	0.59202	0.569517	0.632817	0.568523	0.602355	0.649919	0.823837	0.708897	0.604186	1.48225	1.25421	1.07576	1.87432	1.3629	0.603663	0.778179	0.790556	0.742797	0.675014	1.53807	1.47758	1.55995	0.960494	1.50556	0.851083	0.759084	0.795483
2-hydroxyadipate	Fatty Acid, Dicarboxylate	0.625955	0.679438	0.764676	1.07215	0.877008		1.25127	1.30418	1.49116	1.20401	0.486581	0.827339		0.669175	0.882786	0.900529	0.84249		0.853514	0.997785	2.46034	2.84551			1.16596	0.952351	1	0.865222	0.762024	1.10619	0.780313	1.08135	0.747796	0.780346	0.930773	0.555604	0.843947	0.910519	0.995754	1.0132	1.06353	0.837175	1.58882	1.2511	1.1811	1.20374
propionylcarnitine (C3)	Fatty Acid Metabolism (also BCAA Metabolism)	2.02006	1.33835	0.745789	0.663471	1.25064	0.628985	1.00318	0.717576	0.803172	2.49875	0.441151	2.0207	0.785458	0.468327	0.380886	1.42354	1.64011	1.89271	1.30125	1.82086	0.228937	0.181524	0.571383	0.253521		0.905675	1.3228	1.18455	0.90366	0.479612	0.600431	0.59897	1.05876	1.42302	0.835967	0.316211	0.175918	0.392421	0.244652	0.136007	0.0921299	0.261676	0.136346	0.211553	0.369542	1.69744	2.30033	1.51471
prolylleucine	Dipeptide	3.26928	2.3765	9.46244	16.8707	9.24401	0.534107	0.295612	0.320251	0.178782	0.18953		0.269067		0.449807	0.340092	1.97039	5.50384	1.44278	1.26213	8.69612	0.176417	0.169794	0.199806	0.962056	1.28851				0.423874	0.823706	1.53675	1.07806	1.06347	1.18183	5.24676	0.59546	0.797989							0.803954	0.227036	6.901	1.7804	1.21511
pro-hydroxy-pro	Urea cycle; Arginine and Proline Metabolism	0.448741	0.631798	0.859226	1.55608	0.954816	0.756437	1.2566	0.701073	0.777675	1.30791	1.07431	0.775742	1.07416	1.06088	0.955097	1.16578	1.2228	0.867007	0.75277	0.833331	1.2928	1.19733	1.02704	1.22404	0.964562	1.11503	0.967762	1.09426	1.21135	1.27113	0.734863	0.88649	0.765626	0.770933	0.351916		0.684824	1.03	1.28461	0.997184	0.847007	0.66955	0.820079	1.16322	0.965591	0.762389	0.953283	1.00988
3-hydroxy-2-ethylpropionate	Leucine, Isoleucine and Valine Metabolism	0.804696	0.984791	0.981069	0.800327	0.906499	1.01347	1.54211	1.28616	1.42924	1.62649	1.62375	1.78955	1.96564	1.24381	1.32609	0.869591	0.696804	0.714637	0.995682	0.560652	1.42389	0.861281	0.788414	0.814385	0.954935	0.91231	1.5196	2.246	1.25062	1.43118	0.86121	0.916759	1.27452	1.06694	0.818059	0.963045	1.01381	0.875999	1.19369	1.11346	1.04701	2.19479	1.41986	1.01096	1.2115	0.948596	1.12952	0.677082
myristoleate (14:1n5)	Long Chain Monounsaturated Fatty Acid	0.776698	0.796136	1.19111	1.56865	0.915687	1.28795	1.17309	1.0497	0.765385	0.595163	1.12001	0.63494	0.67545	0.996554	1.41463	0.879772	1.3309	0.699338	0.654523	0.95019	1.50215	1.34403	0.70363	1.80448	1.66638	0.998327	0.583284	0.636419	1.01555	1.40791	0.664491	0.849293	0.646752	0.600273	1.27821	1.27921	1.79593	0.843284	1.1228	1.11628	1.10629	0.632447	0.934704	1.85476	1.39962	1.1681	0.795862	0.671582
4-imidazoleacetate	Histidine Metabolism	1.09543	1.28228	1.22677	2.17578	1.1791	1.05524	0.998347	0.884132	0.744771	0.893861	1.19415	1.76467	1.0743	1	1.02446	1.13589	2.22505	0.700607	0.812028	1.00207	1.42942	1.23126	0.947329	1.37232	1.58195	1.59444	1.02024	1.17561	1.32181	1.38594	1.25024	1.27825	1.11149	1.00165	1.34007	0.997071	1.10517	0.982186	1.20566	1.14879	1.18083	0.908154	0.933184	1.92246	0.937053	1.08414	1.01807	0.98731
1-methyl-4-imidazoleacetate	Histidine Metabolism	2.53745	2.68514	3.09309	3.23528	2.79243	1.25332	1.15361	0.9891	0.779449	0.987459	0.666065	0.721876	0.684671	0.622422	0.409572	2.26088	3.46969	1.46614	1.55522	2.32488	1.40034	0.855039	0.858297	1.21706	1.29511	0.494082	0.799455	0.397825	0.69077	0.722147	2.28225	2.39512	1.77354	1.80942	2.82465	1	1.0087	0.702363	1.52761	1.12963	0.627963	0.434891	0.64332	0.63444	0.600374	2.51509	2.10867	2.13913
sebacate (C10-DC)	Fatty Acid, Dicarboxylate	0.70877	0.72496	0.762739	0.611817	0.701428	1.07762	0.889284	0.853134	0.764292	0.92055	1.1738	0.944663	0.85105	1.08064	1.32777	0.860378	0.660858	0.639557	0.712584	0.731168	1.40171	1.28323	0.793711	0.897536	1.12548	1.43438	1.13127	1.38689	1.56084	1.30213	0.786722	0.887825	0.708995	0.646044	0.677469	0.869658	0.83243	0.782317	1	1.10783	1.35765	1.10573	0.867948	1.02233	1.48565	0.772325	0.729682	0.875164
5-dodecenoate (12:1n7)	Medium Chain Fatty Acid	0.707682	0.756511	1.05707	1.37917	0.908298	1.50857	1.34441	1.1462	1.04204	0.805244	1.23188	1	1.00703	1.30148	1.68282	0.697446	0.946261	0.633227	0.553084	0.72721	1.34671	1.16996	0.761009	1.48479	1.47664	1.25761	0.784073	0.864571	1.14409	1.41316	0.588203	0.722476	0.72114	0.604151	1.00343	1.05216	1.38949	0.847196	0.917088	0.924412	0.9779	0.607408	0.740887	1.41736	1.17176	1.04056	0.67332	0.650125
methyl-4-hydroxybenzoate	Benzoate Metabolism	0.775163	0.6192	0.630777	0.552731	0.663451	1.05041	1.27433	1.6427	1.70336	1.81185	1.62007	1.83111	1.57262	1.22581	0.897757	1.41207	1.22152	1.2505	1.26337	0.88502	1.01208	0.992153	1.04647	0.877925	0.704636	1.60406	1.87866	1.30503	0.756133	1.65404	0.905862	0.898171	1.12013	1.09275	0.594518	0.602349	1.08247	1.67287	1.16755	1.11646	1.66649	2.20577	2.55778	1.35774	1.10194	0.578672	0.649785	0.688625
N-acetylglutamine	Glutamate Metabolism	0.494491	0.563971	0.752375	1	0.701045	1.38628	1.22142	1.0867	1.53312	1.59604	1.78385	1.94991	1.79134	1.73006	1.49794	0.508843	0.666219	0.500282	0.554946	0.566573	0.996111	0.95283	0.93534	1.01416	1.26492	1.75248	1.6433	1.11317	1.00364	1.35647	0.634449	0.619391	0.623086	0.634217	0.849941	0.729282	0.962844	1.31893	0.990566	1.20065	2.63367	2.50014	2.26095	1.9747	1.9912	0.662546	0.587008	0.632201
glycylglutamate	Dipeptide	0.776476	0.907029	0.969933	1.45983	0.970827	0.980808	0.974776	0.936461	0.926262	1.06594	1.25125	1.27584	1.25016	1.12734	1.1678	1.01104	1.35623	0.971993	0.849865	0.93596	1.14718	1.11649	1.08426	1.17069	1.20945	1.38503	1.08868	0.985115	1.07567	1.25318	1.00328	1.02804	1.03267	1.1068	0.916823	0.799054	1.05623	0.992022	1.04262	1.1	1.20906	1.04232	1.43427	1.70626	1.0376	1.09563	1.0158	0.966198
N-acetylphenylalanine	Phenylalanine Metabolism	0.789032	0.786995	1.15667	1.8007	1.08454	1.35848	1.13386	1	0.786507	0.730613	1.18074	0.952263	0.655021	2.07536	2.0978	0.791538	1.05868	0.494111	0.54206	1.03058	1.274	1.18457	0.852418	1.93179	2.40915	1.77004	0.711112	1.11222	1.98844	1.93486	1.01723	1.1936	0.901199	0.880651	1.59712	1.59427	1.5287	0.83051	1.25925	1.13652	1.18499	0.615989	0.747611	1.94422	1.49015	1.17304	0.595694	0.693648
glycylleucine	Dipeptide	3.20922	1.97596	6.92061	11.8633	7.05271	0.359206	0.20797	0.418127				0.146616				2.26593	6.47807	1.69298	1.36767	6.16751	0.148274			0.493706	0.636978					0.214554	1.52226	0.936134	0.799516	0.900611	3.45297	0.157344	0.214881							0.316333		4.11338	1.67006	0.984764
gamma-glutamyl-epsilon-lysine	Gamma-glutamyl Amino Acid	0.899608	0.911391	0.765363		0.911426	1.52711	0.799182	1.36273	1.07665	1.3407	1.08195	1.17333	1.4252	0.891687	1.05469	1.04022	0.743062	0.941425	0.975262	1.12499	1.1986	1.52559	1.2225	1.20614	1.53101	0.900496	0.986696	0.661129	1.03314	0.813571	0.76846	0.396085	0.84517	0.888061	0.788509	0.784806	0.798295	0.942076	0.771327	0.894359	1.02691	1.2441	1.32715	0.724518	0.960194	1.06372	0.970454	0.609391
1-palmitoyl-GPC (16:0)	Lysophospholipid	0.589684	0.605855	0.791822	0.999475	0.673798	0.882896	1.04339	0.915453	0.767706	0.652634	1.12286	0.868119	0.79405	1.11215	1.41873	0.616384	0.945372	0.420148	0.465291	0.76005	1.12646	1.05329	0.91014	1.20661	1.28767	1.21254	0.831077	1.00495	1.36474	1.33921	0.639529	0.798614	0.746994	0.644003	0.885964	1.06617	1.40199	0.841143	1.05986	1.05945	1.02692	0.789929	0.791518	1.9614	1.18886	0.907911	0.61553	0.787795
1-margaroyl-GPC (17:0)	Lysophospholipid				1.08415		0.218002		1.49441			1.23321	0.192641		0.32924	1.77168	0.415622	1.80184		0.367532	0.430642	0.768328	0.675211	0.30669	1.73194	1.35897	1			0.797013	0.947731						0.688062	3.3861	0.588165			1.14527		1.02104	4.32539	6.05407	1.53565	0.630644
N-acetylarginine	Urea cycle; Arginine and Proline Metabolism	2.24717	2.56402	2.71765	1.75793	2.82176	1.18853	1.10989	1.12003	1.26245	1.53418	1.29622	1.61227	1.61467	1.60074	1.73539	0.914763	0.910761	0.983187	0.798169	1	0.776642	0.713379	0.746052	0.808542	0.814601	1.27529	1.07179	1.32128	1.51705	1.34152	1.74393	1.97341	1.78583	2.03863	1.94372	0.736828	0.845796	0.932483	0.807994	0.926044	2.02088	1.64745	1.82309	1.75685	1.5514	1.28783	1.16097	1.09014
glycylphenylalanine	Dipeptide	1.5446	1.0001	2.00035	3.08966	2.00628	0.817256	0.557618	0.49603	0.630768			0.749251				1.20555	1.94564	0.837323	0.98198	2.03882				0.480224	0.596421					0.438176	1.23383	1	0.788166		1.34532									0.623182		1.25486	1.07774	0.433318
campesterol	Sterol	0.902871	0.83297	0.827782	0.841086	0.729261	0.908481	0.885113	0.855958	0.857811	0.846144	0.886436	0.903221	0.805579	1.01072	1.03431	0.913858	0.990882	1.00564	0.939645	1.04126	0.99758	0.936814	1.16709	1.01174	1.11562	1.2005	1.12492	1.19369	1.32232	1.0834	0.987555	0.913947	0.889538	0.883907	1	0.954888	0.925442	1.09191	1.00375	1.06373	1.06754	0.945036	0.867546	1.06978	1.38841	1.15817	1.14906	1.11521
myristoylcarnitine (C14)	Fatty Acid Metabolism (Acyl Carnitine, Long Chain Saturated)	3.71649	3.36368	1.53879	1.09474	2.13799	3.0924	1.07496	3.76248	1.59554	1.71626	0.503243	1	0.395005	0.311121	0.204081	3.31145	2.96499	4.95943	4.0738	2.63185	0.490686	0.911789	1.1767	0.474662	0.532025	0.68958	0.362684	0.382245	0.269857	0.249873	2.69764	1.79132	3.2502	3.37074	1.68097	0.13189	0.186286	0.2561	0.283983	0.305701	0.0830223	0.145705	0.196847	0.0365423	0.0873327	2.38934	2.87925	2.52258
1-stearoyl-GPC (18:0)	Lysophospholipid	0.52598	0.531163	1	1.44909	0.797936	0.979998	0.768202	0.564155	0.439555	0.376905	1.06778	0.855074	0.495689	1.51975	1.76001	0.566733	1.18033	0.280153	0.347473	1.13372	1.43482	1.25962	0.703509	1.83958	2.23459	1.26834	0.611173	0.947117	1.77135	2.20798	0.588676	0.58087	0.392869	0.308389	1.22683	1.12644	1.61817	0.561884	0.905463	0.928816	1.0058	0.680941	0.651046	3.25508	2.09823	1.02997	0.482422	0.538423
1-oleoyl-GPC (18:1)	Lysophospholipid	1	0.623125	0.953842	1.85498	0.79816	1.12643	0.896605	0.827352	0.671663	0.543173	0.854632	0.698602	0.558992	1.06248	1.07148	0.761506	1.64546	0.653219	0.820199	1.45245	1.28717	1.05436	0.825492	1.35667	1.7361	0.958444	0.580805	0.754601	0.996724	1.28788	0.654163	0.843055	0.68319	0.410648	1.44731	0.909143	1.1054	0.584563	0.829726	0.842919	0.784856	0.575848	0.601414	1.59508	1.18145	1.30508	0.850984	0.817641
N-acetylthreonine	Glycine, Serine and Threonine Metabolism	0.903296	0.727557	0.558253	0.451084	0.484221	0.668215	0.854384	0.810204	0.913071	0.881694	1.08497	1.23014	1.14993	1.38175	1.28543	1.20016	0.769989	0.910938	0.930422	0.682349	0.666451	0.642299	0.795525	0.644435	0.568248	0.786502	1.09143	0.97842	1.2395	0.966642	0.811183	0.739549	0.810218	0.767084	0.73949	0.711153	1	0.689337	0.91377	1.00709	1.85806	1.4954	1.59268	1.0944	1.60352	0.681692	0.829847	0.892247
N-acetylisoleucine	Leucine, Isoleucine and Valine Metabolism			0.827317	1.48284		0.869032	0.986359	0.998731			0.763585	0.800178	0.794055	1.21489	0.984059	0.743885	1.1386			0.772944	0.729087	0.830965	0.694794	1.02698	1.3765	1.09652		1.00936	1.27934	1.45876	0.840513	0.951956					0.811963	0.608857	0.816214	0.858611	0.989722	0.788726	0.795181	1.18488	0.832789	0.808886
nonadecenoate (19:1)	Long Chain Monounsaturated Fatty Acid	0.373978	0.280486	0.900215	1	0.371674	0.77641	0.296311	2.40015	0.461143	0.25351	1.42013	0.717611	0.261484	0.537324	4.03744	0.85177	2.5159	0.503165	0.913625	0.986575	1.40035	1.23035	0.705931	3.10269	2.98575	1.64904	0.163038	0.384384	1.10888	1.33386	0.214821	0.238508	0.246044	0.326373	1.06617	0.904354	6.63738	0.826656	0.308927	0.328889	1.34503	0.330427	1.78839	7.76032	7.59241	3.24952	1.21349	0.389478
heptadecenoate (17:1)	Long Chain Monounsaturated Fatty Acid	0.463143	0.341609	1.10626	1.97466	0.495444	0.781027	0.345359	1.79301	0.336469	0.210385	1.12675	0.468448	0.233514	0.545024	2.39846	0.963817	2.47954	0.463554	0.900973	1.16144	1.18682	1.0344	0.521228	2.19214	2.2112	1.02339	0.21561	0.330649	0.800176	1.02911	0.207271	0.242694	0.254616	0.342362	1.22552	0.917115	4.00721	0.85268	0.397311	0.353402	0.915614	0.257205	1.11852	4.31423	4.41195	2.48811	1	0.366855
N-acetylhistidine	Histidine Metabolism	0.666404	0.814954	0.621858	1.21689	0.648188	1.41279	1.26558	1.15241	1.02711	1.22154	1.37558	1.65436	1.09087	1.35735	1.34817	0.662224	0.830129	0.539829	0.554174	0.49333	1.52869	1.47419	1.28915	1.53203	1.69542	1.58204	0.891072	1.1826	1.55124	1.63219	0.868536	0.991126	0.940958	0.866553	0.731195	0.929464	1.05623	1.10505	1.10457	1.22827	1.24124	0.903887	1.00888	1.34221	0.948491	0.62117	0.567155	0.678917
gamma-glutamylglycine	Gamma-glutamyl Amino Acid	0.766495	0.99248	1.14577	0.895024	1.14008	0.949654	1.06782	1.04159	0.801304	0.988355	1.25559	0.884022	1.12259	1.02343	1.08295	0.914926	0.860468	0.775995	0.79752	0.955326	0.95894	1.05944	0.985289	1.0537	0.995957	0.969881	0.854742	1.057	0.982295	0.79661	0.934363	1.0703	1.2104	1.07049	1	0.676743	0.774676	0.833107	0.901296	0.839419	1.0276	0.719253	0.97562	0.846982	0.867042	1.07313	0.969385	1.04238
stachydrine	Food Component/Plant	0.839294	0.692077	0.961814	1.29753	0.9246	1.75411	1.81189	1.1899	1.75892	1.21084	1.0944	1.58233	1.2684	2.03231	1.37286	1.00387	1.53636	0.999323	1.11249	1.10106	1.25801	0.795756	1.08421	0.879907	1	1.23888	0.743971	1.49085	1.34365	1.64302	0.869005	0.819833	1.14491	0.78995	0.980934	0.554675	1.26358	0.763739	0.596505	0.588189	1.00068	1.07631	1.08339	1.93438	0.976522	1.28148	0.402216	0.636393
alpha-hydroxyisovalerate	Leucine, Isoleucine and Valine Metabolism	0.727801	0.699103	0.526585	1.30378	0.622491	1.08154	1.53297	1.01214	1.71762	1.42045	1.29153	2.49073	1.19065	1.58497	1.21622	1.1164	2.38511	0.586667	0.728917	0.544462	1.03992	0.922793	1.13953	0.889823	1.0055	1.24057	1.15998	1.49513	1.42901	2.8588	0.908273	0.900541	0.749129	0.595563	1.32891	0.465669	0.842955	0.689931	0.644612	0.807821	2.32532	1.24787	1.37963	3.39875	1.42381	0.562153	0.334363	0.504584
nicotinamide riboside	Nicotinate and Nicotinamide Metabolism	8.46966	1.64981	3.08788	7.45888	2.85772	0.660938	2.1186	0.53775	0.599922	0.523584	0.48226	0.830646	0.439024	1.67428	0.585433	1.73742	5.86485	1.30547	1.16389	2.49332	0.609216	0.59549	0.478708	0.736129	0.801023	1.39863	0.415017	0.461164	0.37549	0.633859	1.6248	1.46517	1.33344	1.2484	5.7915	0.53607	1.14427	1.55063	0.612549	0.677518	0.891832	0.747885	1.78159	3.21667	0.955887	1.72805	4.44548	1.12689
gamma-glutamylmethionine	Gamma-glutamyl Amino Acid	0.526878	0.627288	0.799349	1.50372	0.899036	0.606384	1.80174	1	2.03348	0.598055		1.03986	0.77951		0.406986	0.603032	1.34826	1.13067	1.27808	0.784697		0.350911		0.314118		0.501312		0.365538		0.870576	0.528446	0.312598	0.714441	0.472397	1.2215		0.573681	0.539788		0.249276		0.297497		1.68276		0.564517	0.654675	0.766535
erythronate*	Aminosugar Metabolism	0.699418	0.765422	1.09247	1.51669	0.91866	1.07486	1.42148	1.56831	1.55402	1.54828	1.81809	1.72731	1.90253	2.36627	2.48517	0.625329	1.06561	0.716961	0.750119	0.79118	1.93377	1.5918	1.59793	2.14985	2.19862	2.36105	2.1335	1.81533	2.68958	2.53995	0.606517	0.925991	1	1.05772	1.34119	1.76579	1.88547	1.71052	1.94589	1.57522	1.56319	1.80889	1.71896	2.62733	2.34809	1.02163	0.582763	0.778707
N-acetylproline	Urea cycle; Arginine and Proline Metabolism	1.43926	1.12298	1.43941	1.99949	1.55799	0.883569	1.11041	1.43587	1.29701	1.19947	0.952177	0.95938	0.981009	0.663566	0.668435	1.23045	1.35851	1.35116	1.2765	1.56876	0.708232	1.06543	1.13511	1	0.961843	0.803362	0.728171	0.599765	0.643576	0.4194	1.20837	1.25914	1.23133	1.10756	1.17904	0.60986	0.771468	1.01687	1.01115	0.963761	0.750118	0.572686	0.600062	0.505594	0.650002	1.40221	1.13153	1.05413
eicosenoate (20:1)	Long Chain Monounsaturated Fatty Acid	0.787789	0.521801	1.72664	3.71015	0.80453	0.836877	0.334077	2.76999	0.492628	0.251969	1.06593	0.473635	0.181943	0.374683	2.59375	1.54828	5.29738	0.740517	1.55171	1.75764	1.47355	1.3237	0.754638	3.8297	4.01701	1.25112	0.211643	0.301499	0.698953	0.987179	0.248862	0.275474	0.297069	0.471884	1.58691	0.839297	5.26854	0.940183	0.313025	0.255555	0.734376	0.214108	1.05436	4.21167	3.42828	3.66412	1.60781	0.418892
linolenate [alpha or gamma; (18:3n3 or 6)]	Long Chain Polyunsaturated Fatty Acid (n3 and n6)	0.366076	0.314271	0.705423	1	0.448179	0.902535	0.597653	1.19238	0.430376	0.358334	1.64454	0.83609	0.48155	1.31606	2.32936	0.593486	1.23733	0.255832	0.44411	0.682769	1.37704	1.2168	0.676413	1.96348	2.00009	1.44404	0.592522	0.858	1.7099	1.78803	0.175921	0.235216	0.196189	0.236422	0.804568	1.25342	2.81148	0.862513	0.838616	0.70356	1.37431	0.573302	1.30889	3.95262	3.62232	1.38194	0.632758	0.342504
aconitate [cis or trans]	TCA Cycle	0.871577	0.766057	0.715333	0.896993	0.766563	0.732307	1.25196	0.825014	1.37226	1.28921	1.54326	1.90955	1.68582	1.7501	1.26053	0.960929	1	0.717678	0.810771	0.67875	1.49257	0.719842	1.18919	0.937896	0.673368	1.78012	2.31056	1.53899	1.38259	1.71307	0.695217	0.803543	0.72969	0.826216	0.571007	1.01801	0.935956	1.71451	1.41934	1.32289	1.77517	2.74878	2.03571	1.69435	1.91559	0.548077	0.731858	0.608554
1-myristoyl-GPC (14:0)	Lysophospholipid	0.340104	0.467793	0.526234	0.836508	0.493362	1.20293	1.04553	0.961246	0.675214	0.498662	1.19364	0.732182	0.912376	1.22844	1.43253	0.520467	0.781889	0.354928	0.395197	0.688797	1.63447	1.51627	1.04061	1.76255	2.13099	1.26548	0.877084	0.86358	1.16903	1.55067	0.612414	0.618577	0.507871	0.445422	0.916027	1.06669	1.37077	0.831693	1	1.01845	1.15622	0.889387	0.961691	1.87575	1.71736	0.743254	0.395453	0.543247
1-arachidoyl-GPC (20:0)	Lysophospholipid	0.301669	0.386263	0.604566	1.30654	0.400955	1.01074	0.826118	0.524589	0.510756	0.398944	1.553	1.43745	0.770883	3.0046	2.83536	0.403921	0.762407	0.217466	0.213742	0.693142	1.65783	1.36034	0.824289	2.44073	2.81681	1.52204	0.838172	1.45991	3.41369	4.16264	0.391941	0.326545	0.269972	0.195405	0.861649	1.31479	1.94332	0.525593	0.883678	0.989259	1.7901	1.02903	0.968494	7.55099	4.66179	0.78972	0.367942	0.409707
stearoylcarnitine (C18)	Fatty Acid Metabolism (Acyl Carnitine, Long Chain Saturated)	1.00833	1.01084	0.780026	1.17631	1.07467	0.970538	0.821505	1.0012	0.837283	0.760782	0.65634	0.704087	0.634637	0.656116	0.594785	1.23704	1.34858	1.19129	1.14614	1.15031	0.889093	0.891901	1.08198	0.902657	0.936052	1.02589	0.702595	0.868535	0.822422	0.810003	1.21612	1.14049	1.26235	1.08434	1.00418	0.548708	0.636341	0.577709	0.578191	0.673095	0.365519	0.414918	0.365649	0.335249	0.402953	1.325	1.35662	1.31911
laurylcarnitine (C12)	Fatty Acid Metabolism (Acyl Carnitine, Medium Chain)	1.08276	0.898028	0.667456		0.452606	0.958352	1.25788	1.40505	1.07316	1.61164	0.828057	1.08912	0.704338	0.413431		1.9543	1.41084	2.68129	2.11587	0.883846	0.71403	0.669929	1.22277	0.326685	0.578121	1.63747	1.53804	0.734171	0.501633	0.540015	0.607362	0.662003	1.17492	1.2103	0.425165	0.293084		0.46608	0.546822	0.463652		0.333648				1.0629	2.21339	1.77161
1-linoleoyl-GPC (18:2)	Lysophospholipid	0.887364	0.744261	1.13009	1.46525	0.99581	1.02056	1.00446	0.906609	0.865288	0.649439	1	0.842808	0.728115	1.16698	1.33919	0.872183	1.21068	0.58371	0.748884	1.16142	1.22034	1.12591	0.909578	1.41715	1.63378	1.20674	0.858604	0.960885	1.24751	1.43951	0.795989	0.808059	0.737622	0.656313	1.12779	0.994351	1.16004	0.819318	0.966825	0.992306	0.96778	0.800774	0.758412	1.73173	1.21289	1.2213	0.851117	0.821527
1-methylurate	Xanthine Metabolism	1.45152	1.75748	1.50172	1.26703	1.44145	1.13233	1.12048	1.10131	1.19391	1.43234	0.542334	0.532656	0.554488	0.442011	0.405156	1.51421	1.08863	1.15428	1.17232	1.08142	1.00968	1	0.943654	0.91015	0.606729	0.478504	0.539981	0.473127	0.36421	0.3976	1.94764	2.16224	2.32993	2.31612	1.73475	1.27741	1.28404	1.73196	1.38286	1.41891	0.762068	0.863942	0.952211	0.410482	0.564053	1.10578	1.27776	1.36513
cytidine-5'-diphosphoethanolamine	Phospholipid Metabolism	1.23589	1.178	1.15967	1.00699	1.16426	1.49026	1.07032	0.899782	0.878436	0.912353	1.01657	0.960346	0.828669	0.908735	0.864517	1.33277	1.17882	0.983533	0.999373	1.1112	0.989139	1.04938	0.90625	0.942407	1.09067	0.850455	0.781473	1.10343	0.672273	0.791191	1.28568	1.06478	0.953886	0.864758	0.98317	0.613668	0.789295	0.844251	0.855244	1.03023	1.12115	0.821278	0.833195	1.09445	0.704104	1.12046	1.25349	1.27139
N1-methylinosine	Purine Metabolism, (Hypo)Xanthine/Inosine containing	3.69238	3.84561	6.31269	4.9929	5.79428	0.698284	1.05041	0.928577	0.801881	0.944003	0.322289	0.203086		0.348922	0.33456	2.68585	3.2813	3.13552	3.24318	5.01121	1.18512	1	1.08507	1.79026	2.26107	0.216507		0.253942	0.436265	0.592011	4.79067	5.04261	4.9536	4.86989	5.1668	1.24654	1.37733	1.00609	0.954711	0.850782		0.100347	0.193284	0.389838	0.279699	4.15921	2.61725	2.38365
N2,N2-dimethylguanosine	Purine Metabolism, Guanine containing	3.06627	2.50445	2.94423	2.13526	2.71733	0.937592	1	1.41444	1.24282	1.28421	0.422026	0.277535	0.31431		0.230483	2.10071	1.84961	2.32533	2.08554	2.28494	0.745935	0.772016	0.944004	0.976358	0.979713	0.277729	0.298077	0.282413	0.241908	0.19807	1.93912	3.34093	3.66764	2.36772	3.40466	1.18672	1.48106	1.5289	1.44481	1.24969	0.315319	0.46915	0.482304	0.352744	0.200423	1.66205	1.49002	1.31612
orotidine	Pyrimidine Metabolism, Orotate containing	0.435555	0.277905	0.275626	0.541543	0.256038	0.72328	0.652582	1.02479	0.864432	0.831581	0.999156	1.33055	1.22184	1.01796	1.23877	0.432351	0.31071		0.300595		0.499421	0.40063	0.542668	0.328505	0.397434	0.694717	0.443968	0.405898	0.641585	0.432365	0.723947	0.737874	0.724903	0.529739	1	0.459368	0.689596	1.04015	0.754202	1.74292	1.81404	1.79848	1.35933	1.08599	1.2618	0.407107	0.414943	0.581655
4-hydroxyhippurate	Benzoate Metabolism	3.77582	2.2418	3.30114	3.64279	3.76067	0.546966	1.03098	1.23747	2.31916	2.67031	0.749855	0.821388	0.799975	0.721195	0.522422	2.4989	3.84041	1.50547	1.57932	3.03921	0.591482	0.55271	0.524927	0.622505	0.528261	0.586614	0.47343	0.324479	0.609435		1.42329	0.762096	0.523127	0.880508	1.60533			0.608261			0.469563	0.724999	0.852959	0.676695	0.457824	1.91798	1.42178	1.00745
5,6-dihydrouridine	Pyrimidine Metabolism, Uracil containing	0.312302	0.2966	0.335186	0.572041	0.267322	0.500735	0.601291	0.586625	0.597072	0.737078	0.86038	1.27176	0.977293	0.917305	0.868272	0.359237	0.546591	0.342153	0.348811	0.35715	0.979457	0.652869	0.758078	0.711953	0.722489	1.1607	1.05135	0.973812	1.01974	1.39847	0.234547	0.392464	0.414675	0.217182	0.361286	0.591289	0.646645	0.808466	0.837667	0.831504	1	1.0854	1.0372	1.44142	0.926359	0.509801	0.643186	0.523949
3-(3-amino-3-carboxypropyl)uridine*	Pyrimidine Metabolism, Uracil containing	1.40689	1.36829	1.80594	1.11695	1.38079				0.647008							1.19248	1.11987	1.02629	0.95624	1.05878	0.309373	0.533765									1.42263	1.43951	1.74935	1.81616	1.41574			0.372658	0.429258	0.619189						1	1.04162	0.917373
1-margaroylglycerol (17:0)	Monoacylglycerol	0.538097	0.29101	1.0052	1.24685	0.610953	0.477836		1.58244	0.481728		1.02399	1.27277		0.542193	2.84982	0.80884	1.65488	1.03964	0.698768	0.646685	1.00935	0.64805	0.437351	1.56548	1.21693	1.25438		0.423888	0.9782	1.10815				0.359172	0.985138	0.656002	3.09781	0.75106			0.955758		1.0901	6.55471	3.20858	2.12631	1.12295
1-pentadecanoylglycerol (15:0)	Monoacylglycerol	0.479752		0.760901	1.20799	1.47129	0.54192		1.78839	0.491516		1.40083	0.938437		0.517273	4.61111	0.701725	1.79028	0.766475	0.729474	0.949612	0.872655	0.668318		1.71946	1.46594	1.29668		0.35508	1.02365	1.40382					0.791824	0.602224	4.09351	0.928689			1.07858		1.16004	8.14408	3.89668	2.06538	0.829241
1-linolenoylglycerol (18:3)	Monoacylglycerol			0.63843	1.42309	0.382673	0.321772		1.77248	0.465048		1.00329	0.359393			4.5573	0.726734	1.418	0.45636	0.729567	0.86104	1.06239	0.618564	0.693442	2.82899	1.98924	1.12099			1.77787	0.817253			0.185448		0.459603	0.653011	7.32061	0.521389			0.640833		1.35684	4.67839	6.71837	2.06573	0.805456
cysteine-glutathione disulfide	Glutathione Metabolism	15.0387	7.36922	12.7606	7.5159	20.0776	0.976802	0.8479	1.11956	1.1793	1.47215	0.674622	0.484562	0.760809	0.79471	1.02894	3.33205	3.07226	16.784	8.78971	15.7026	0.336335	0.423514	1.06677	0.765228	0.904891	0.731837	0.621339	0.505118	0.672173	0.7668	5.13004	2.62417	3.91806	6.38054	3.89836	0.581097	0.921981	0.799063	0.271138	0.399158	0.857726	1.021	0.93436	0.905287	1.42044	9.79809	7.23488	4.33792
maltopentaose	Glycogen Metabolism	2.58653	1.75705	2.13005	1.25168	2.2306	0.344951	1.26848	0.384163	0.562156	0.903459	0.460023	0.628498	0.35522	0.479768	0.451159	1.45111	2.74988	2.40738	1.60463	1.71103		0.383361	0.991362	0.606023		0.503698	0.258236	0.357816	1.81359		2.2334	1.10357	1.50344	1.48648	1.48462	0.318198	0.39547	0.336504		0.391839	0.493336		0.313885		0.441669	2.63416	1.64621	1.40684
maltohexaose	Glycogen Metabolism	0.596312	0.726384	0.756554	1.20073	0.478355	0.792624	0.905475	0.700852	0.652404	0.583221	1.01625	1.27428	1.08616	0.982834	1.18281	0.840447	1.60037	0.551647	0.467482	0.810091	0.864642	0.913445	0.668304	0.878648	0.891284	1.11725	0.770908	0.874682	0.900005	1.0239	0.922502	0.791126	0.689054	0.705067	0.994588	0.475414	0.864996	0.774735	0.759554	1.00848	1.46939	1.10602	1.11063	1.43304	1.2246	0.782449	0.686586	0.768412
adenosine 3'-monophosphate (3'-AMP)	Purine Metabolism, Adenine containing	1.12301	1.01541	1.71813	2.55244	1.59632	0.670826	0.759106	0.837452	0.555608	0.32826	0.508025	0.504461	0.514727	0.79694	1	1.03213	1.72363	0.598846	0.637896	1.67105	0.538143	0.524939	0.332683	1.11605	1.14864	0.576915	0.252432	0.59459	0.646658	0.879319	0.872649	0.897453	0.706055	0.5552	1.73839	0.468216	0.98924	0.192308	0.382998	0.597689	0.557123	0.347189	0.365453	1.02766	0.723903	1.49837	0.796714	0.781139
3-hydroxydodecanedioate*	Fatty Acid, Dicarboxylate	0.452102	0.459947	0.424017	0.432912	0.597088	0.744295	0.796958	0.922791	0.638639	0.65894	1.21795	1.28895	1	1.17969	1.16118	0.698601	0.618371	0.440744	0.614087	0.607118	1.17427	1.17612	0.847741	0.809574	0.882552	1.37828	1.12601	1.28363	1.39917	1.27797	0.619018	0.87056	0.757078	0.59872	0.625509	0.837897	0.9986	0.831897	1.13553	1.30847	1.38853	0.998728	1.38188	1.14354	1.42171	0.592324	0.555492	0.719121
7-methylguanine	Purine Metabolism, Guanine containing	1.11598	1.08996	0.989554	1.00709	0.847095	1.91319	1.69583	1.58951	1.59564	1.76215	2.0787	1.94874	1.74881	1.42816	1.39788	0.938056	0.904824	0.756082	0.763242	0.741605	1.6566	1.8446	1.62417	1.60331	1.44522	2.11176	1.91734	2.24607	1.93999	1.64962	1.11709	1.0562	0.996213	1.09026	1	1.27219	1.43167	1.49225	1.84119	1.72268	1.45417	1.66391	1.70994	1.42844	1.20708	0.9106	0.952426	0.954101
1-stearoyl-GPE (18:0)	Lysophospholipid	0.545614	0.539065	0.824847	1.25209	0.760568	0.964169	0.761168	0.607782	0.498808	0.498224	1.14219	1.05666	0.623965	1.48251	1.65082	0.606272	1.03472	0.327669	0.3695	0.884932	1.28096	1.14296	0.771548	1.56479	1.76054	1.18989	0.786054	1	1.8227	2.09844	0.579439	0.564967	0.434664	0.3873	1.0616	1.2519	1.57121	0.637058	0.99634	0.975494	1.20783	0.879042	0.872647	3.0436	2.15769	0.971881	0.553787	0.649029
1-stearoyl-GPG (18:0)	Lysophospholipid	0.286133		0.736691	1.39439		0.46501	0.230203	1.68301	0.303865		1.37515	0.258958		0.44059	2.13032	0.688761	2.21343	0.258255	0.990676	0.878582	1.34568	1.00697	0.522082	3.12289	2.64735	1.45576		0.321988	1.32743	1.59939				0.298544	0.73948	0.889612	4.83653	0.990779	0.318123	0.211062	0.993027	0.15289	1.02341	5.07549	4.81686	1.8647	0.831238	0.28171
3-methylcytidine	Pyrimidine Metabolism, Cytidine containing	3.58098	3.1857	4.47381	4.05696	4.39338	0.982937	0.810574		0.715314	0.950139						2.44476	2.71542	3.00929	2.24729	2.07745	1.28295	0.757653	1.01706	0.703712	0.265211						2.65513	3.18541	3.85322	3.33531	2.87583	1		0.65643	0.793725	0.590183						2.81455	2.73462	2.51079
neopterin	Pterin Metabolism	0.720273	0.748214	0.678419	0.828059	0.60487	1.20051	1.00591	1.10281	1.06179	1.10285	0.899413	0.788207	0.960302	0.710925	0.745545	0.913118	0.792198	0.727808	0.827036	0.768425	1.11944	1.12865	1.04821	0.928693	0.939289	0.913276	0.95262	0.882076	0.916025	0.867851	1.07927	1.093	1.27999	1.08825	1.0769	1.17643	1.11691	1.33552	1.45789	1.26471	0.924868	1.04043	1.07315	0.808539	0.863199	1.06942	0.940768	0.962204
gamma-glutamylisoleucine*	Gamma-glutamyl Amino Acid	0.834635	1.14018	1.51955	1.13917	1.32215	0.768195	1.07263	1.00471	0.690624	0.686157	0.843018	0.717481	0.951907	0.828835	0.969308	1.10408	1.08754	0.870807	0.990538	1.52814	1.00425	0.995751	0.922244	1	0.998195	0.936673	0.678648	1.03986	0.779722	0.736412	1.06186	1.36566	1.37617	1.09085	1.18155	0.509536	0.732105	0.739663	0.811089	0.944245	0.930643	0.679605	0.904746	0.733573	0.547581	1.24033	1.04753	1.3485
oleoylcarnitine (C18:1)	Fatty Acid Metabolism (Acyl Carnitine, Monounsaturated)	1.58396	1.63357	1.39904	1.51939	1.61577	1	0.727069	1.02107	0.887683	0.753796	0.47505	0.60896	0.409439	0.470331	0.432242	1.61587	1.7951	1.72103	1.65049	1.56624	0.681612	0.745685	0.980266	0.681055	0.764904	0.703942	0.463503	0.591771	0.476569	0.528576	1.44235	1.11588	1.53333	1.40904	1.16558	0.314044	0.407364	0.361725	0.358601	0.380919	0.183021	0.220541	0.182934	0.169049	0.197166	1.62629	1.38575	1.44368
dihydrobiopterin	Tetrahydrobiopterin Metabolism	9.77452	14.0219	64.6915	55.981	67.4693	2.15984	1.27001	1.57275	1.76634	3.25898	0.918665	0.999013	0.958757	0.159497	0.131088	12.1538	6.70342	11.8515	9.80616	44.9378	2.37969	2.05737	2.17447	7.4416	2.22513	1.31564	1.16838	1.00099	0.101295		14.2658	8.76728	11.5617	15.7889	34.4362	10.1874	9.55687	1.88534	1.17262	1.04618	0.735364	0.83945	1.28284			26.4013	6.86056	4.22131
1-palmitoleoyl-GPC (16:1)*	Lysophospholipid	0.567716	0.572839	0.80592	1.27721	0.691858	1.407	1.0277	1.02451	0.731827	0.547301	0.96423	0.620723	0.67359	0.908626	1.10512	0.728726	1.035	0.448591	0.570044	0.864025	1.34808	1.28948	1.01457	1.37948	1.78451	1.07733	0.671943	0.818977	0.901351	1.14927	0.688422	0.755266	0.64315	0.498955	1.12328	0.903468	1.14104	0.751547	0.877292	1	0.865348	0.647516	0.69417	1.21194	1.14607	0.961542	0.553812	0.584687
malonylcarnitine	Fatty Acid Synthesis	7.7774	6.96212	4.20291	3.36525	4.39912	2.27412	1.59733	1.43854	1.33773	2.0749	2.06143	0.890369	0.550396	1.26245	0.830331	6.03931	4.66101	6.88925	5.24617	3.32285	2.45412	1.61097	1.34274	1.07409	0.775501	1	1.14398	1.29319	1.16237	1.1713	7.9757	4.55247	4.83989	6.61428	2.37163	1.2533	1.15579	0.926407	2.17621	1.52777	1.30333	0.848422	1.33172	0.856118	1.07236	2.17316	5.47777	3.2262
hexanoylglycine	Fatty Acid Metabolism (Acyl Glycine)	1.50369	1.45675	1.86644	1.05607	1.72556	1.44152	1.23736	1.04052	1.04371	0.672322	0.657229	0.623323	0.846839	0.52835	1.23241	2.04763	1.37258	1.93932	2.05736	1.94094	0.789792	1.1725	1.03487	0.82276	1.29758	1.05571	0.448252	0.765932	0.717908	0.570267	2.16371	1.81795	1.80594	1.56699	1.46637	0.653542	0.568369	0.483712	0.291592	0.519249	0.695046	0.398979	0.318251	0.395801	0.96513	1.43085	1.32495	1.35698
2-amino-4-cyanobutanoate	Glutamate Metabolism	0.863381	0.876837	0.877494	0.989358	0.724158	1.02479	1.04405	1.05668	1.23833	1.57989	1.24811	1.44827	1.37736	1.19639	1.13338	0.865977	0.900772	0.845447	0.993887	0.791966	0.757637	0.8782	0.950081	0.91864	1.09392	1.00539	1.23138	0.982088	0.908841	0.989542	0.776229	0.844898	0.871838	0.926057	0.677147	0.836505	1.09414	1.30658	1.24673	1.13182	1.47593	1.86489	1.50551	1.82873	1.29861	1	0.994608	1.02605
2-hydroxy-3-methylvalerate	Leucine, Isoleucine and Valine Metabolism				1.17526			0.790047					0.698414					1.16542									0.620327				1.41815		0.43393			1.24048						0.714873		0.460939	1.75182
1-dihomo-linoleoyl-GPC (20:2)*	Lysophospholipid	0.295577	0.437633	0.857612	1.45495	0.582846	2.43458	1.04647	0.871284	0.904835	0.81157	1	0.557192	0.553696	1.47082	1.23863	0.58893	0.919873	0.289605		0.708552	2.11301	1.40786	0.835377	1.86663	2.04756	1.14069	0.381387	0.468748	1.07415	1.46337	0.315206			0.211083	0.858804	0.978716	1.1253	0.365121	0.648504	0.682773	0.384151	0.247547	0.716944	1.27362	0.977959	0.561186	0.294329	0.232013
2-stearoyl-GPC (18:0)*	Lysophospholipid	0.327744	0.267429	0.724057	2.14117	0.336	0.559436	0.137781	1.3164	0.151889		1.31919	0.424225		0.402076	1.65807	0.722327	2.88971		0.618224	0.871827	1.63247	1.28999	0.591535	3.59252	2.64968	1.10889		0.276174	1.23745	1.77908				0.178072	0.751576	0.914359	3.87948	0.644084	0.232664		1.01446		0.893673	5.46365	5.37567	1.95796	0.871211	0.146194
2-oleoyl-GPC (18:1)*	Lysophospholipid	1.81623	0.825374	2.91361	4.92635	1.51777	0.695784	0.196961	1.84092	0.307894	0.129662	0.720227	0.253449	0.092079	0.237726	1.15833	3.53584	9.09832	1.11741	3.43288	3.57909	1.15213	0.960837	0.582467	2.32396	2.48349	0.872368	0.0922783	0.160615	0.467564	0.621244	0.393658	0.267161	0.19673	0.446915	1.7826	0.560276	2.41719	0.674044	0.154576	0.147766	0.444395	0.101307	0.689478	2.18968	2.21344	4.66498	2.92957	0.515158
2-linoleoyl-GPC (18:2)*	Lysophospholipid	1.38298	0.553647	2.1542	3.43882	1.0826	0.538138	0.280327	1.81606	0.428579	0.201826	1.03673	0.316819	0.153734	0.343416	1.8594	1.9015	4.94449	0.578158	1.79665	2.04217	1.20068	1.08498	0.629566	2.60091	2.53136	1.32341	0.173462	0.254538	0.731503	0.912956	0.245035	0.195771	0.216381	0.399256	1.19481	0.681316	3.10811	1.06729	0.258027	0.222376	0.722379	0.199694	1.11	3.12768	2.67055	3.66364	2.31815	0.475202
2-palmitoleoyl-GPC (16:1)*	Lysophospholipid	1.67736	1.17297	1.96112	2.49714	1.79605	1.03464	0.898771	1	0.603012	0.560404	0.708859	0.507854	0.621103	0.8419	0.857242	1.62866	1.06727	1.136	1.36341	2.65244	1.23702	1.15759	0.959816	1.52874	1.76219	0.854806	0.492587	0.476865	0.778894	1.08781	1.31384	0.985155	0.646771	0.631174	1.70506	0.768945	1.02858	0.55712	0.580532	0.589409	0.594342	0.501056	0.613773	1.00117	1.1244	1.46988	0.982133	0.929777
2-palmitoyl-GPC (16:0)*	Lysophospholipid	1.04443	0.49515	1.48097	2.42099	0.706105	0.656694	0.259934	1.8851	0.423893	0.212256	1.00485	0.395495	0.184841	0.381937	1.81699	1.43707	3.56659	0.464736	1.33031	1.32663	1.26032	1.16919	0.638874	2.43584	2.25724	1.29807	0.188467	0.285832	0.779438	0.933594	0.232068	0.20095	0.188994	0.395266	1.05115	0.750356	3.2615	1.0913	0.263774	0.268075	0.64609	0.203641	1	2.87281	2.88587	2.47534	1.55374	0.380421
2-myristoyl-GPC (14:0)*	Lysophospholipid	0.94287	0.592919	1.16398	2.54173	1.03755	1.42484	0.665297	0.920092	0.46418	0.402279	0.813284	0.534336	0.655486	1.20377	1.09145	1.01169	1.95483	0.675722	0.753483	2.23066	1.22681	1.25176	0.844791	1.91733	2.60166	1.02412	0.537036	0.444663	0.854224	1.312	0.824461	0.621976	0.484628	0.484508	1.38267	0.778947	1	0.468592	0.473152	0.646561	0.742745	0.535805	0.696064	1.68498	1.5172	1.35155	0.728204	0.509963
1-palmitoyl-GPE (16:0)	Lysophospholipid	0.646908	0.731082	0.841692	1.15886	0.816243	0.866483	0.750631	0.705571	0.537653	0.539611	1.04439	0.857944	0.733388	1.24622	1.29443	0.803928	1.12674	0.552111	0.610393	0.948903	1.14631	1.10068	0.9184	1.31147	1.37929	1.16681	0.808942	1.05712	1.41892	1.55013	0.830452	0.813936	0.76807	0.643425	1.12438	1.03924	1.24932	0.779753	0.961084	0.969959	1.00853	0.809829	0.793586	1.81758	1.50604	1.08149	0.795232	0.937792
1-myristoyl-GPE (14:0)	Lysophospholipid	0.479084	0.595006	0.589079	0.825826	0.561473	1.15244	0.952145	0.911343	0.703731	0.559322	1.2283	0.931981	0.982556	1.27044	1.46515	0.653997	0.913894	0.523345	0.543718	0.765741	1.26412	1.32426	1.04972	1.41464	1.73211	1.36282	1	1.09964	1.36426	1.63561	0.721552	0.703983	0.666502	0.553084	0.918983	1.04719	1.24541	0.990282	0.956676	1.08673	1.70705	1.17746	1.27277	2.12984	2.08723	0.836872	0.561817	0.740746
1-oleoyl-GPE (18:1)	Lysophospholipid	0.839776	0.791358	1.09903	1.59246	0.973084	1.10414	0.891772	0.803003	0.671126	0.598683	0.917449	0.75086	0.633626	1.07079	1.08658	0.880594	1.36966	0.598979	0.686355	1.10271	1.20346	1.07786	0.873227	1.27247	1.48055	0.956912	0.642357	0.785774	1.02866	1.24401	0.878305	0.819509	0.703806	0.599915	1.30887	0.930216	1.04197	0.640975	0.806373	0.84392	0.807832	0.633906	0.636086	1.46468	1.22315	1.05997	0.7925	0.7642
1-linoleoyl-GPE (18:2)*	Lysophospholipid	0.684485	0.634607	0.745599	1.51267	0.778323	0.994424	0.949592	0.811084	0.806969	0.646732	1.05387	0.86347	0.776793	1.26756	1.33206	0.849965	1.21459	0.56476	0.664986	0.99683	1.18665	1.17239	0.89127	1.40034	1.56767	1.23134	0.848299	1.02511	1.37844	1.53168	0.785267	0.776129	0.687678	0.593995	1.12497	1.01683	1.12494	0.774627	0.88699	0.987086	1	0.828752	0.800602	1.81553	1.35572	1.0706	0.856951	0.786608
1-arachidonoyl-GPE (20:4n6)*	Lysophospholipid	0.384923		0.457264	0.954284		0.77732	0.351954	0.612039			1.08876				1.81107	0.758245	2.00287			0.905005	0.922281	0.618977		2.07827	1.71354	0.8838		0.68694	0.625135	1.07661	0.406955					0.560123	2.31015	0.346797			1.72658		0.654303	3.34805	2.62582	2.2923	0.841354
leucylproline	Dipeptide	1.20324	1.10927	0.977757	1.16886	1.15639	0.77646	0.503164	0.751479	0.617667	0.894854	0.649308	1.04356	1.58651			1.04327	1.88999	1.50674	1.01371	1.29485	0.455966	0.449163	0.926925		0.467767	0.680248	0.804759	0.485068		0.597361	1.13998	0.700816	0.709319	1.07437	0.695416			0.822701	0.481925	0.433437	1.07418	1.18375	1.37151			0.749023	1.05284	0.632369
gulonate*	Ascorbate and Aldarate Metabolism	1.05604	0.91644	1.14752	0.822627	1.22463	0.652926	1.17328	1.31496	1.607	1.50942	0.987416	1.19336	1.51405	0.732409	0.755912	1.04657	0.910832	1.57931	1.30545	1.1087	0.728266	0.789638	1.07551	0.5771	0.534381	0.859615	1.23103	1.01953	0.646314	0.689237	1.26086	1.14605	1.20036	1.47854	0.994999	0.553731	0.649567	1.27933	0.961576	1.0007	1.73876	1.77865	1.52258	1.01565	0.830953	0.841736	0.912507	0.833475
tetradecanedioate (C14-DC)	Fatty Acid, Dicarboxylate	0.247846	0.405876	0.509964	0.32997	0.49201	0.85866	0.825907	0.615089	0.471881	0.383799	1.13976	0.490471	0.637807	0.956374	1.29838	0.380815	0.37802	0.25282	0.27785	0.546313	1.29139	1.06225	0.501452	1.15958	1.09382	1	0.594683	0.891234	1.42778	1.31856	0.395454	0.45495	0.242165	0.199928	0.390823	0.6235	0.925046	0.41981	0.75941	0.848373	0.9007	0.45045	0.58492	1.14472	1.11846	0.46802	0.332459	0.369473
hexadecanedioate (C16-DC)	Fatty Acid, Dicarboxylate	0.383926	0.567894	0.674268	0.505289	0.589249	0.625258	0.759178	0.450935	0.4703	0.467682	0.99243	0.5863	0.503373	0.842983	0.970681	0.502174	0.603697	0.421396	0.325533	0.619889	1.30012	1.07498	0.664039	1.04337	1.04473	1.01105	0.885501	0.84004	1.42149	1.43515	0.45733	0.562513	0.348456	0.268258	0.496698	0.705522	0.814473	0.366932	0.793807	0.710788	0.72025	0.421633	0.666815	1.0601	1.02275	0.574847	0.61812	0.509185
octadecanedioate (C18-DC)	Fatty Acid, Dicarboxylate	0.793475	0.749982	0.928566	1.02039	0.850281	0.85916	0.939214	0.757613	0.740667	0.988163	1.02791	0.912079	0.864061	1.08218	1.00402	0.924723	1.17356	0.971207	0.867649	0.953902	1.15176	1.1299	0.853184	1.00589	1.18058	1.09231	0.960032	1.11198	1.37356	1.44174	0.795664	0.947556	0.819149	0.855189	0.992694	1.07013	1.24038	0.863078	1.13162	1.11822	1.00015	0.801263	0.808887	1.49864	1.20141	1.01577	0.878421	0.947333
undecanedioate (C11-DC)	Fatty Acid, Dicarboxylate	1.00019	0.811258	1.02907	0.761242	0.746843	1.07185	0.877648	0.83353	0.926965	0.755689	0.796297	0.845592	0.887006	1.0828	0.951833	0.854819	0.770591	0.782391	0.840935	0.743364	0.976587	0.969444	0.743006	0.755263	0.935508	1.19769	0.919102	0.875718	1.19679	1.19465	0.752047	0.995484	0.929747	0.771891	0.847358	0.85172	0.865748	0.950632	1.15239	0.948168	1.02811	1.03107	1.06176	0.938765	1.08534	0.768539	0.800233	0.876529
1-myristoylglycerol (14:0)	Monoacylglycerol	0.329867	0.164669	0.566584	2.57563	0.242252	0.260941	1.13496	4.28044	1.34308	0.98365	0.654512	0.309924	0.155737		1.15583	0.766267	2.12373	0.778472	1.02151	2.69917	0.821126	0.613919	0.567012	1.135	1.17172	2.64081	0.147539	0.15148	1.50513	0.46111	0.131275	0.143672	1.06843	1.47538	2.59654	2.16168	2.08739	1.23132		0.153743	1.47075	1.02605	1.11832	4.09352	3.42304	1.45871	0.799729	0.235266
glycerophosphoethanolamine	Phospholipid Metabolism	1.84122	1.28709	1.88363	3.20131	1.8664	0.965604	0.531129	0.752678	0.410084	0.461963	0.432111	0.605089	0.444056	0.723468	0.495206	1.60079	2.74339	1.57574	1.36168	2.07189	0.683416	0.753601	0.749193	0.884734	1.20976	0.697653	0.449777	0.493683	0.498621	0.708799	1.19896	0.97002	0.963666	0.981294	1.63639	0.458843	0.510917	0.462899	0.348719	0.414267	0.507462	0.437882	0.603271	0.8895	0.581393	2.02408	1.92777	1.45944
glycerophosphoinositol*	Phospholipid Metabolism	1.39809	1.12041	1.17876	1.48601	1.07435	1.00465	0.895338	0.997828	0.777912	0.814184	0.692827	0.734973	0.700732	0.857598	0.743977	1.26448	1.62221	1.49173	1.32357	1.20932	1.03669	0.997661	0.895015	1.08857	1.42867	0.951128	0.673057	0.65955	0.774694	0.971782	1.09433	0.936857	0.997219	1.07105	1.36835	0.936971	0.845897	0.842615	0.723321	0.761211	0.688012	0.711479	0.768648	0.831005	0.75867	0.984326	1.41112	1.08768
sedoheptulose-7-phosphate	Pentose Phosphate Pathway	1.47733	1.55361	1.89407	1.2685	1.92512	1.4558	1.90059	1.3511	1.41278	1.52153	1.49807	0.745848	0.565644	1	0.882899	1.20927	1.85459	1.00874	0.887123	1.84534	1.48515	1.44505	1.13639	0.863514	0.698788	0.85922	0.948444	1.45974	1.09804	1.04289	1.10596	1.40655	1.26059	1.44079	1.60847	1.16078	1.28706	1.03652	2.15458	1.72918	1.55135	0.783611	1.02552	1.30858	1.56383	1.9466	1.47011	1.35811
2-oleoyl-GPE (18:1)*	Lysophospholipid	1.49565	0.759395	2.25334	3.61367	1.28936	0.679419	0.283412	1.73951	0.423515	0.202261	0.924292	0.322288	0.15261	0.304927	1.23641	2.5037	5.15733	0.9693	2.53525	2.16775	1.19786	1.07444	0.70979	2.16472	2.22053	1	0.170186	0.250222	0.618376	0.824287	0.350928	0.326057	0.280945	0.552087	1.52516	0.750974	1.94085	0.823432	0.232108	0.233646	0.637648	0.168156	0.7368	1.94867	2.18349	3.01463	2.08178	0.561913
2-palmitoyl-GPE (16:0)*	Lysophospholipid	0.475537	0.3861	0.921635	1.82707	0.530005	0.465639	0.228865	1.66079	0.294913	0.158802	1.1581	0.294882	0.154377	0.390163	1.802	1.12347	2.84247	0.446075	1.18683	1.15182	1.12129	1.03929	0.745827	2.49388	2.06687	1.41098	0.199736	0.317089	0.937256	1.14585	0.191592	0.251109	0.249716	0.435791	1	0.914942	3.37528	0.933074	0.289253	0.25687	0.866447	0.237317	0.931976	3.28875	3.52271	2.49127	1.25289	0.461401
2-myristoyl-GPE (14:0)*	Lysophospholipid	0.629846	0.62672	0.783049	1.12571	0.673096	1.24747	0.751827	0.943474	0.670993	0.636052	1.13524	0.944238	0.9469	1.2166	1.2111	0.785141	1.20987	0.529216	0.580206	0.887899	1.23057	1.29483	0.998651	1.36604	1.78897	1.31371	0.913599	0.976617	1.22882	1.42416	0.776549	0.696121	0.664477	0.694785	1.03839	1.08616	1.14755	0.83483	0.914135	0.975759	1.48696	1.06202	1.26241	1.65294	1.71402	0.807095	0.634468	0.69447
1-palmitoyl-GPI (16:0)	Lysophospholipid	0.818189	0.662666	1.25737	1.78733	0.667397	0.599378	0.353245	1.67863	0.356038	0.247035	0.907469	0.380095	0.22836	0.416037	0.896617	1.56746	2.68897	0.795485	1.7155	1.15046	1.13891	1.02979	0.743438	1.8115	1.58299	1.00596	0.214803	0.361669	0.723786	0.831863	0.384545	0.400153	0.337524	0.647514	1.08164	0.731088	2.41993	1	0.353675	0.341246	0.699305	0.190921	0.741586	1.77906	2.10171	2.22593	1.59882	0.604892
deoxycarnitine	Carnitine Metabolism	0.849981	0.863078	0.787059	2.66267	0.716204	0.585907	0.955316	0.773628	0.684578	0.792298	0.70202	0.72181	0.655335	0.668746	0.651446	1.22526	2.76982	0.885491	1.05527	1.07007	1.92372	1.37798	1.30206	1.53955	1.36193	0.906971	0.919872	1.0654	1.09512	1.39799	0.853047	1.14274	1.22046	0.971646	0.654587	0.812105	0.757226	0.673638	0.757691	0.736959	0.392454	0.480923	0.414889	0.443437	0.399068	1.23637	1.18694	1.30273
N6-succinyladenosine	Purine Metabolism, Adenine containing	0.814231	0.880229	1.20779	3.70939	0.810768	1.04401	1.19542	0.957177	1.36319	1.29692	1.21675	1.61231	1.07936	1.24212	1.04303	0.498024	2.50416	0.423744	0.427229	0.561515	0.871167	0.880265	0.624539	1.14755	1.56005	1.64797	1.65455	1.03861	1.30975	1.38378	0.605402	0.676037	0.551454	0.539411	1.02278	0.658212	0.814172	0.931195	0.870533	1.03844	1.72657	1.5781	1.64672	3.03216	1.62732	0.559911	0.502763	0.450303
3,4-dihydroxybutyrate	Fatty Acid, Dihydroxy	0.955072	0.826287	0.891744	0.925806	0.877863	0.660525	0.862298	1.04006	1.15601	1.35104	1.13532	1.30082	1.11168	1.36517	1.22992	0.668302	0.671428	0.740463	0.805106	0.782622	1.02671	0.787846	0.807926	1.23237	1.20751	1.12116	1.11123	0.7129	1.12623	1.21981	0.455171	0.556336	0.738748	0.755489	0.731474	0.725268	1.08721	0.786782	0.694837	0.564078	0.788753	1.24692	1.11602	1.23362	1.15249	0.685595	0.623015	0.43424
N6-acetyllysine	Lysine Metabolism	0.811058	0.645776	0.474666	1.1058		1.23755	1.30979	1.04286	0.862782	1.13287	0.993335	1.29291	0.938029	0.885926	0.890457	0.941487	1.32312	0.512527	0.825998		1.22315	1.0859	1.29908	1.17797	1.26918	1.01725	0.959077	1.21563	1.11472	1.24834	0.584498	1.06677	0.862963	0.666262	0.51715	0.77623	1.06698	0.990219	1.20918	1.60209	1.30741	0.933122	0.964949	1.01923	1.03965	0.596157	0.811838	1.39151
mannitol/sorbitol	Fructose, Mannose and Galactose Metabolism	0.875121	0.653004	0.68532	0.567413	0.61546	0.784889	0.902048	0.849084	0.896546	0.96368	1.15415	1.31079	1.09962	1.00413	0.993196	0.758664	0.901924	0.64487	0.637704	0.801731	0.774979	0.612599	0.621909	0.760574	0.56229	0.887677	1.15853	1.26025	0.981432	1.08672	0.764829	0.782277	0.678972	0.644019	0.679271	0.550302	0.709936	0.788015	0.725009	0.796041	1.3591	1.26358	1.09645	1.50635	1.1243	0.647125	0.853569	0.707371
N6-carboxymethyllysine	Advanced Glycation End-product	2.19407	2.52198	2.4612	2.19415	2.61166	0.834197	0.971961	0.934432	0.943935	1.18769	0.729382	0.672662	0.896728	0.610135	0.709553	2.19181	2.65444	2.65069	2.35267	2.6614	0.982982	1.06811	0.921612	1.02947	1	0.68655	0.621649	0.764342	0.760129	0.819913	3.74627	3.08656	3.13092	3.97602	3.31302	0.940765	1.17912	1.10714	1.31077	1.18346	0.839166	0.79913	1.13088	0.933102	0.83182	2.4731	2.84076	2.45922
2-linoleoyl-GPE (18:2)*	Lysophospholipid	1.58265	0.666514	2.08701	3.19523	1.18952	0.629669	0.321005	1.76845	0.443362	0.23015	1.18105	0.36391	0.169964	0.414497	1.67755	1.93743	4.01259	0.682815	1.91666	1.96856	1.09567	1	0.746211	2.13108	2.05119	1.26238	0.178178	0.318414	0.819292	1.11917	0.347607	0.254045	0.233723	0.454011	1.10984	0.835715	2.89671	0.890341	0.271608	0.221245	0.831046	0.203162	0.941591	2.98547	2.49014	3.00759	2.37849	0.470941
1-oleoyl-GPI (18:1)	Lysophospholipid	0.842063	0.824201	1.2464	1.55464	1.09888	1.14817	0.764764	1.00024	0.630151	0.579404	0.978744	0.71486	0.659415	0.785315	1.00454	1.10582	1.62367	0.934825	0.897976	1.30844	1.10666	0.959198	0.989224	1.04021	1.53406	0.985136	0.637228	0.642914	0.739534	1.04712	0.972145	1.16827	0.965529	0.87326	0.944534	0.806152	1.06377	0.708625	0.757355	0.865388	0.831719	0.566349	0.555003	0.756396	0.875385	1.04703	0.678872	0.902076
1-linoleoyl-GPI (18:2)*	Lysophospholipid	0.777792	0.801295	1.14539	2.01272	1.07228	1.70391	1.23236	1.07352	0.661204	0.587079	1.08808	0.667176	0.678536	0.96503	1.15555	1.01878	1.43489	0.621902	0.817617	1.21262	1.59953	1.92171	0.902127	1.89204	2.61223	1.13834	0.529572	0.619385	0.904157	1.30977	0.757945	1	0.692537	0.801681	1.74833	1.15274	1.08345	0.630586	0.965806	1.00555	0.710787	0.590922	0.684885	1.33802	0.9361	1.45975	0.91471	0.910465
1-palmitoleoyl-GPE (16:1)*	Lysophospholipid	0.666851	0.676793	0.906861	1.57642	0.729455	1.51681	0.968724	1.05587	0.639002	0.542885	0.965495	0.589515	0.665057	0.769622	1.02271	0.843285	1.30834	0.542445	0.689936	1.04094	1.541	1.4851	1.12348	1.54937	1.88813	1.11101	0.658547	0.774419	0.904019	1.19196	0.834461	0.884442	0.743264	0.571064	1.39476	0.907562	1.12291	0.703424	0.754084	0.914739	0.877998	0.621896	0.719535	1.16448	1.20133	0.992354	0.574951	0.668902
2-palmitoleoyl-GPE (16:1)*	Lysophospholipid	2.25092	1.53942	2.34961	2.8766	2.52661	1.2844	0.664583	0.999976	0.635845	0.514112	0.569254	0.497501	0.487554	0.678164	0.583087	2.75967	3.08623	1.83274	1.96929	3.52229	1.11411	1.1396	0.971598	1.29502	1.55957	0.687021	0.414065	0.531995	0.579846	0.80759	2.21081	1.24908	1.12494	1.03634	2.00764	0.585146	0.705242	0.438502	0.393311	0.609617	0.472501	0.414962	0.480606	0.65363	0.865481	1.97262	1.55434	1.23104
1-palmitoleoyl-GPI (16:1)*	Lysophospholipid	0.851842	0.657968	1.15423	1.74019	0.857214	1.50732	0.903291	1.67749	0.61173	0.479943	0.822698	0.380682	0.46591	0.609437	0.90755	1.33429	2.05475	0.810565	1.24146	1.54345	1.70813	1.58745	1.21267	1.91695	2.28945	1.12192	0.402636	0.503858	0.663701	0.939573	0.809513	0.810397	0.611057	0.567894	1.5589	0.954017	1.49698	0.728404	0.677592	0.795535	0.753309	0.387749	0.680183	1	1.24859	1.54768	0.927338	0.728906
glycylisoleucine	Dipeptide	2.58582	1.66898	1.69147	2.62229	2.12575	0.249279										1.48664	4.11006	1.50948	0.929792	1.85655											1.29449	0.56627	0.513811	0.477763	0.860348											1.13965	1.2321	0.955011
azetidine-2-carboxylic acid	Food Component/Plant	1	1.18095	1	1.15824	1.10117	1.0116	1.40705	1.35781		1.40539	3.0301	1.39451	1.89132	2.40141	1.10939		0.597849		0.488252	1.00891	1.01647	1.68242	0.79467	1.46353	1.56735	0.904591	2.73319	2.59394	0.975329	1.20354	0.741604	0.427805	0.529888	1.00319	0.398197	0.554867	0.793329	0.672774	1.03375	0.744791	1.05793	1.522	1.33415	1.608	1.12428	0.925089
methylphosphate	Purine and Pyrimidine Metabolism	0.983037	0.886558	1.02089	0.898565	0.941043	1.01682	1.04311	1.09561	1.05472	0.975383	1.10378	1.01983	1.21917	1.22766	1.20478	0.847281	0.758582	1.08052	1.08647	0.95819	0.936373	0.990458	1.01993	1.0266	1	1.08914	0.901556	0.929002	0.971183	0.941136	0.940916	0.867815	0.914671	0.929912	0.822754	0.596054	0.921399	0.830963	0.689362	0.870471	1.07369	0.826566	0.88011	0.87736	0.918305	0.900858	0.868481	0.935133
dimethylarginine (SDMA + ADMA)	Urea cycle; Arginine and Proline Metabolism	4.53189	4.88431	5.70221	5.40599	5.3578	0.919573	1.46831	0.969844	1.41671	1.2713	0.691651	0.697549	0.728944	0.543118	0.616892	5.86981	7.09238	5.46055	5.90564	5.99863	1.63024	1.13287	1.37756	1.30149	1.32	0.9497	0.81869	0.765231	1.04016	0.967577	2.85668	3.65329	3.68094	2.87725	2.39319	0.775504	1	1.00804	1.08448	1.28293	1.16921	0.881067	1.29419	1.14189	0.787466	3.82607	4.32999	3.90517
N-methylalanine	Alanine and Aspartate Metabolism	0.672166	0.9888	1.09379	0.850828	0.5249	0.788613	0.784622	0.916501	0.654455	0.550222	1.06033	1.06817	1.00633	1.21439	1	0.576147	0.643055	0.448927	0.39964	0.354904	0.932637	0.794093	0.877165	0.720139	0.642842	1.12076	1.16239	1.3283	1.29521	1.10663	1.05025	1.39784	1.66778	1.14029	0.952583	1.61298	1.32245	1.55006	1.75633	1.77543	2.61082	1.94041	2.61995	2.00361	2.28104	1.05752	0.946147	1.28339
gamma-glutamylalanine	Gamma-glutamyl Amino Acid	2.01911	2.0437	5.1048		6.41762	0.724428	1.00633	1.21877	1.51344	1.35545	0.58131	0.675257	1.32983	0.878273	0.926618	1.948	0.765571	2.41878	2.2042	4.782	0.401544	0.583513	1.08397	1.03411	0.808939	0.444444			0.514929	0.423109	1.51491	1.04158	1.58961	1.64268	1.92585	0.484179	0.615742	0.565125	0.293848	0.355604	0.379933	0.511597	0.518028	0.355435	0.482425	2.99542	1.47171	1.23432
N-acetylserine	Glycine, Serine and Threonine Metabolism	1.28984	1.18523	1.45356	1.24028	1.28973	0.835162	0.914493	0.695737	0.721631	0.826046	0.93195	1.00007	0.750689	1.08561	1.10729	1.26486	1.35502	0.827607	1.09572	1.37718	0.919649	0.828931	0.753641	0.91829	0.96525	0.847023	0.90632	0.878118	1.03788	0.951718	1.36553	1.43586	1.23631	1.0716	1.3335	0.847992	0.932187	0.730701	0.976956	0.972057	1.44101	1.14112	0.94116	1.1342	1.15958	1.42553	1.02056	1.11186
N2,N2-dimethylguanine	Purine Metabolism, Guanine containing	7.40188	7.13671	11.4915	11.3746	11.7667	2.15334	2.92119	2.31748	2.54866	2.71263	1	0.761975	0.553593	0.849939	0.893303	6.84538	7.01126	7.39346	6.57091	10.935	3.04849	2.6668	2.67304	3.72028	3.51179	0.907791	0.884165	0.852772	1.06845	1.24319	6.08951	6.91756	6.45568	6.67948	9.68181	3.57662	2.94075	2.14011	2.57703	2.03648	0.657591	0.750658	0.898754	0.931555	0.664476	8.72923	7.54881	6.09549
1-stearoyl-2-oleoyl-GPE (18:0/18:1)	Phosphatidylethanolamine (PE)	0.800784	0.779815	0.897559	0.876389	0.819667	0.973872	0.813674	0.943102	0.891985	0.936318	1.09325	1.07877	1.03881	1.11577	1.00586	0.746354	0.806356	0.658998	0.694615	0.747058	0.906849	0.931072	0.92087	0.907663	1.06751	1.07405	0.986093	1.06285	1.22955	1.14236	0.868012	0.714411	0.799818	0.770442	0.846763	1.14683	0.90751	0.851531	0.879058	0.881431	1.08913	1.04244	1	1.18588	1.2065	0.94131	0.859947	0.836822
alanylglutamate	Dipeptide	1.74487	1.3617	2.00346	2.75447	1.90662	1.22143	1.28706	1.31258	1.54282	1.28184	0.9552	1.29457	1.15214	0.799984	0.909	1.48873	1.94026	1.2706	1.82243	1.90192	1.41681	1.20002	1.18575	1.51364	1.67971	1.18008	0.956019	0.688812	0.729861	1.03138	1.39281	1.11889	1.31254	1.32935	1.61825	0.837307	1.11848	1.1123	1.04807	0.952489	0.895846	0.807382	0.934186	1.27829	0.785624	1.63851	1.25652	0.594884
alanylarginine	Dipeptide	0.832009	0.982626	1.10179	1.21147	1.02221	1.30904	1.23164	1.15677	1.23118	1.21976	1.09074	1.78116	1.11216	1.28026	0.940427	0.833719	1.18798	0.787078	0.753004	0.835211	1.13596	1.09848	1.11475	1.25602	1.34312	1.39014	0.961777	1.00017	0.920465	1.07805	1.03299	0.857073	0.87572	0.864504	1	0.791762	0.90988	0.921928	0.86091	0.834375	0.979201	0.922191	0.965739	1.53245	0.876875	1.05869	0.780324	1.04434
valylleucinamide	Chemical	2.71619	2.9316	3.2077	4.01703	3.08269	1.17668	0.893309	1.11367	0.916117	0.927471	0.662806	0.631103	0.551763	0.563349	0.473183	1.97952	5.07126	1.49019	1.39718	2.4447	1.01256	1.0467	0.987003	1.17449	1.1102	0.784989	0.626763	0.538445	0.641461	0.57807	1.63574	1.62425	1.70031	1.83422	2.21204	0.571857	0.741883	0.901741	0.895951	0.710662	0.521855	0.454464	0.549622	0.687236	0.504588	2.44791	1.95183	2.05587
2-oleoyl-GPI (18:1)*	Lysophospholipid	2.01564	1.08446	2.38066	3.45868	1.29656	0.84352	0.329179	1.88095	0.268085	0.188205	0.556573	0.269743	0.1343	0.22025	0.519102	4.67966	9.07475	1.72487	4.79238	3.14057	1.19625	0.785102	0.674333	1.63355	1.33597	0.674445	0.118315	0.188294	0.332957	0.427622	0.645376	0.502871	0.337178	0.652352	1.97581	0.443999	1.63207	0.606701	0.242951	0.253425	0.558707	0.130885	0.509526	1.14732	1.51883	3.51621	2.89148	0.937506
2-hydroxyglutarate	Fatty Acid, Dicarboxylate	0.842308	0.788642	1.25255	1.97661	1.16892	0.576636	0.970802	0.898483	1.31053	0.874498	0.636091	0.822382	1.73048	0.552012	0.682991	0.710991	1.03404	0.978301	1.00492	0.999883	0.525529	0.6422	0.964165	0.905167	0.979946	0.699494	1.09704	0.620816	0.656043	0.716766	1.08436	1.22963	1.20488	1.15383	1.43239	0.548731	1.0397	1.3625	0.792322	1.17846	2.4324	2.35474	1.77941	1.80208	1	1.16772	1.05223	1.15736
phosphothreonine	Glycine, Serine and Threonine Metabolism	0.301381	0.318908	0.270767	0.269935	0.34622	0.963925	1.38786	1.04594	1.1181	1.28589	2.30246	1.64068	2.17323	2.1908	3.02827	0.480526	0.433908	0.347876	0.445434	0.296676	2.23857	1.8638	1.84781	1.51474	1.73458	2.21469	1.83661	2.62673	3.22072	2.15217	0.432178	0.633992	0.613055	0.507176	0.476318	1.64233	1.72554	2.02254	2.15709	1.90275	2.29081	1.73413	2.15058	1.81226	1.98224	0.415584	0.536673	0.639446
tyrosine methyl ester	Tyrosine Metabolism	1.45056	1.53935				0.616029	0.534136	1.21637	0.788683	0.908811	0.730916	0.544083	0.961931			1.73229	1.53132	2.80521	2.21752	1.20825	0.763155	0.8349	1.20526		0.984369		1.00581				1.82582	1.35618	1.96914	2.64839	1.01563			1.22555		0.550039	0.827966	0.920027	1.05598				1.46468	1.11487
N-methyltryptophan	Tryptophan Metabolism	3.8664	3.35875	7.89588	6.19205	7.97326	0.782875	0.739319	1.01669	0.983307	1.18833		0.194484		0.0846632		2.36281	2.50783	3.58169	3.44017	5.59568	0.383864	0.529842	0.626484	0.783963	0.458467			0.115143			3.03729	2.75	2.74334	3.43715	5.54829	0.670552	1	0.377423	0.357802	0.404789			0.189353			4.77476	2.25907	1.9797
N-acetyl-beta-alanine	Pyrimidine Metabolism, Uracil containing	0.883923	1.16566	0.9995	1.58171	1.01854	1.1608	1.30261	0.848545	1.13323	0.931515	1.04975	1.32836	0.868617	1.0456	1.10663	1.19804	1.58522	0.97187	1	1.00829	1.14585	1.20502	1.01291	1.0906	1.14218	1.36706	0.871797	1.18145	1.22916	1.39101	1.14283	1.0859	1.1874	1.05032	1.38724	0.775617	1.30956	0.836959	0.922927	0.851218	1.0475	0.713626	0.768314	1.40682	1.00537	0.813912	0.994644	0.984161
panose	Food Component/Plant	1.22139	1.00254	1.66921	2.33456	1.57367	0.776631	0.857084	0.579084	0.518611	0.384506	0.650551	0.759873	0.458339	0.956705	0.945178	0.957098	1.81751	0.573837	0.587113	1.78908	0.645358	0.729342	0.496204	1.20048	1.22533	0.539702	0.329938	0.463553	0.638913	0.859059	1.02808	0.811245	0.481761	0.445314	1.55455	0.747367	0.868908	0.388597	0.486354	0.689877	0.839687	0.489759	0.546109	1.11431	1.05852	1.26499	0.721036	0.75641
cysteine sulfinic acid	Methionine, Cysteine, SAM and Taurine Metabolism	0.992304	1.37033	1.36582	1.40596	0.979302	1.19279	0.896321	1.2293	1.34229	0.879977	0.458253	0.712916	0.617546		0.612616	1.06884	1.65482	1.1198	1.53777	1	0.514668	0.628731	1.08005	0.634818	0.777973	0.63433	0.428763	0.189397	0.32267	0.555328	1.21518	1.42406	1.69612	1.80914	1.60767	0.45108	0.771221	1.19157	0.387289	0.485566	0.47215	0.635475	0.994577	0.966796	0.655023	1.62654	1.45001	1.43002
ergothioneine	Food Component/Plant	2.055	2.11825	2.00815	1.82359	1.02141	0.887246	0.73775	0.669678	0.558337	0.404792	0.176533	0.217906	0.181097			1.14663	1.48507	0.58418	0.808548	0.558882	0.412876	0.627475	0.259684	0.751615		0.237336	0.156429	0.180384	0.0963765	0.242878	2.94467	2.76795	1.77899	1.48062	1.1939	0.545005	0.762637	0.664569	0.395214	0.496296	0.10589					1.25821	2.44324	2.35345
1-margaroyl-GPE (17:0)*	Lysophospholipid	0.636852	0.643104	0.819328	0.897549	0.746812	0.945061	0.833117	0.651581	0.593511	0.56116	1.57254	1.46489	1	2.30605	2.20206	0.617853	0.777698	0.361946	0.423494	0.675448	0.971659	0.936187	0.622143	1.13085	1.14133	1.09339	0.93023	1.39882	1.87767	2.08589	1.08185	1.00944	0.965553	0.741889	1.55935	1.32105	1.46917	0.764361	1.08947	1.06417	1.46902	1.16736	1.11137	3.0937	2.82302	1.04466	0.692665	0.790122
1-pentadecanoyl-GPC (15:0)*	Lysophospholipid	0.394833	0.63534	0.66149	1.50887	0.600156	1.12687	0.6883	0.702514	0.491441	0.404325	0.991211	0.731363	0.795237	1.17525	1.28773	0.674248	0.962234	0.446914	0.46714	0.830149	0.905366	1.16156	0.779421	1.46717	1.20976	0.917898	0.597957	0.7029	1.08056	1.2458	0.826876	0.815953	0.763579	0.698916	1.35634	1.00149	1.09458	0.719879	0.802144	1.08415	1.12765	0.738542	1.06924	1.6468	2.31517	0.998506	0.713889	0.667446
fructose 1,6-diphosphate/glucose 1,6-diphosphate/myo-inositol diphosphates	Glycolysis, Gluconeogenesis, and Pyruvate Metabolism	0.809427	0.899766	0.411066	0.763334	0.358646	0.681615	0.81455	1.56375	1.23911	1.27011	0.958358	1.10109	1.99186	0.901179	0.73694	1.14929	0.71424	3.3422	2.58561	0.422969	1.32755	1.30418	1.70385	1.22307	1.40205	1.98248	2.07969	1.40163	1.30218	1.48112	1.34108	1.58552	2.52258	2.63542	0.73942	1.01769	0.810369	1.88799	1.21494	1.25944	0.955105	1.65175	1.90781	2.29594	0.731979	0.580978	1.35393	1.6478
indole-3-carboxylate	Tryptophan Metabolism	0.838432	0.942689	0.908536	0.981171	0.922045	1.06836	1.0408	0.961988	0.910868	0.950909	1.08866	0.945337	0.797813	1.11803	1.03727	0.898886	1.06703	0.938696	0.901168	0.933839	1.15503	1.12802	1.05843	1.19	1.25657	1.02085	1.00015	1.12686	1.2042	1.23649	0.929429	1.03786	1.05072	1.04603	1.09091	1.03988	1.09459	1.00519	1.14299	1.05685	0.928995	0.824967	0.906856	1.2718	1.10699	1.10655	0.991112	0.971519
13-HODE + 9-HODE	Fatty Acid, Monohydroxy	0.757761	0.767404	0.785991	0.927017	0.731341	1.22941	1.24046	1.11148	1.10541	1.06069	1.82804	0.994839	1.07396	1.28962	1.32645	0.96139	2.29634	1.12916	0.564838	0.737458	1.19859	1.44497	1.09303	0.909472	0.941713	1.35867	1.4278	1.47534	1.43211	1.30894	0.726673	0.729368	0.640785	0.641653	0.833881	0.929974	1.39695	0.977913	1.39041	1.30096	1.21604	0.947832	0.914451	1.38271	1.19685	1	0.791003	0.906222
stearoyl ethanolamide (18:0)	Endocannabinoid	0.441108	0.428542	0.598516	0.744298	0.563801	1.48148	0.825275	0.744091	0.564066	0.71233	1.92165	1.13083	0.969554	2.87395	2.19807	0.426557	0.963664	0.459166	0.347587	0.477298	1.84021	1.3338	1.0361	1.71552	2.23481	1.55413	1.55347	1.93149	3.24377	3.15687	0.737857	0.591937	0.579509	0.596787	0.922734	1.96653	1.98021	0.856267	2.54765	1.20298	1.52365	1.10687	1.46149	3.40087	3.44778	0.825482	0.543296	0.593116
2S,3R-dihydroxybutyrate	Fatty Acid, Dihydroxy	0.842804	0.643436	0.764296	0.6911	0.627422	0.897672	1.21953	0.772038	1.6348	1.52259	1.6412	1.95769	1.35859	1.72679	1.38346	0.922483	0.780097	0.590669	0.838279	0.699624	1.05971	0.717968	1.06342	1.11907	0.759452	1.00906	0.866952	0.813821	0.727218	1.38196	0.635807	0.830268	0.855589	0.744368	0.812198	1.19734	1.20146	1.62007	1.44799	0.947144	2.05772	2.29055	2.72364	2.35237	1.90578	0.8562	0.837941	0.703279
2,4-dihydroxybutyrate	Fatty Acid, Dihydroxy	0.916987	0.90688	0.884518	0.737269	0.673809	1.04442	1.32338	0.791613	1.5659	1.81691	1.50327	2.14285	1.42538	1.54342	1.21031	1.283	0.998259	0.661894	0.878099	0.769663	1.2013	0.729631	1.00174	0.843831	0.658571	0.946095	0.77207	0.936657	0.741385	1.08653	0.739566	0.724184	0.740163	0.56384	0.648609	0.666707	0.718749	0.917565	0.852551	0.770781	1.27438	1.63376	1.4783	1.22553	1.215	0.542486	0.606735	0.669932
2-oleoyl-GPS (18:1)*	Lysophospholipid	1.55329	0.861379	2.00102	2.01281	0.751461	0.658687	0.434718	2.07368	0.518143	0.450695	0.990581	0.598196	0.371608	0.346525	0.95346	2.19924	4.15943	1.18246	2.83361	1.56569	1.26153	0.945429	0.706195	1.70489	1	1.16747	0.368443	0.387565	0.598147	0.514353	0.515021	0.40073	0.430329	0.929157	1.10574	0.621373	3.23124	1.9722	0.384643	0.391182	1.15845	0.416118	2.02765	1.47876	2.53947	2.45446	2.83541	0.829704
(12 or 13)-methylmyristate (a15:0 or i15:0)	Fatty Acid, Branched	0.536958	0.470727	0.946818	1.09237	0.599746	0.934298	0.698137	1.52328	0.520009	0.417028	1.55367	1.0574	0.625546	1.35859	3.11737	0.819049	1.47665	0.492047	0.688979	0.783226	1.14634	1.06157	0.555036	1.88402	1.43935	1.24299	0.477925	0.827594	1.51754	1.55935	0.366621	0.472281	0.453264	0.486155	1.33381	1.22053	3.58409	1.05579	0.799489	0.696944	1.24298	0.485667	1.18229	4.38527	3.1105	1.66272	0.83611	0.402496
(16 or 17)-methylstearate (a19:0 or i19:0)	Fatty Acid, Branched	0.567666	0.467852	1.26052	1.76358	0.657175	0.572966	0.315589	2.14118	0.458414	0.283732	1.70395	0.790513	0.27985	0.626158	3.56209	1.05474	2.43404	0.531412	1.02189	0.910249	1.11748	0.865685	0.578961	2.44704	2.31428	1.66822	0.420592	0.581041	1.28178	1.353	0.295437	0.314213	0.351054	0.520385	1.39295	1	4.24804	0.944008	0.408604	0.258646	0.882229	0.273065	1.24546	5.17564	4.74949	2.81793	1.45569	0.376109
2R,3R-dihydroxybutyrate	Fatty Acid, Dihydroxy	0.861355	0.825664	0.886754	1.2121	1.02927	0.747623	0.827438	1.12279	1.29567	1.17272	1.07267	1.25024	1.38362	1.26036	1.22846	0.481724	0.856648	0.635429	0.770506	0.829808	1.15901	0.723078	1.10765	0.944441	1.2986	1.08149	1.03081	0.873164	1.32115	1.46951	0.502085	0.880338	0.850191	0.914851	0.997222	0.977251	1.11991	1.11929	0.873923	1.08113	1.79332	1.39372	1.35722	1.70156	1.30397	1	0.540115	0.516039
4-methylbenzenesulfonate	Chemical	1.27499	1.0245	0.822306			0.8307	1.13237			0.656663												0.892291				0.470834	1.22222	0.699287		0.869268						1.62185	1.70869				1.41914	0.615305	0.767209					1.22006
2,3-dihydroxyisovalerate	Food Component/Plant	0.352887	0.594903	0.677319	0.770289	0.521275	0.815356	1.47793	0.963653	2.2194	2.0856	1.92018	2.57364	2.60794	2.51226	2.31859	0.562825	1.10592	0.378056	0.582171	0.338747	0.813397	0.758103	0.789932	1.02713	0.775711	1.39728	2.07826	1.39233	1.62055	2.25022	0.444466	0.562519	0.69227	0.49545	0.610488	1.0728	1.32827	1.25612	1.07723	1.13273	3.01071	7.1957	4.54411	4.45294	3.70399	0.878765	0.755684	0.799806
3-methylglutaconate	Leucine, Isoleucine and Valine Metabolism	1.02053	1.00636	0.84768	2.39874	0.902498	2.31237	2.12639	1.80437	1.5206	1.13125	0.781172	0.89046	0.623489	0.93673	0.797486	1.18098	2.26614			0.642946	1.01341	1.98181	1.47127	1.93855	2.62306	0.957015	0.477441	0.931521	0.763195	0.721803	0.819773	0.937065	1.2504		1.78147	0.876517	1.19134	0.383284	0.646726	1.17597			0.557672	0.933197	0.855804	1.14479	0.910244	1.23474
5-(galactosylhydroxy)-lysine	Lysine Metabolism	1.30033	1.16424	1.55367	1.33464	1.43343	0.718263	0.846225	0.785746	0.950094	0.815827	0.755651	0.844743	0.805662	0.800219	0.820899	1.22209	1.27527	1.11226	1.12695	1.27774	0.927053	0.780986	0.965718	0.904699	0.770499	0.836197	0.830167	1.00485	1.03656	1	1.03015	1.04585	1.0944	1.08743	0.96065	0.58893	0.742773	0.670823	0.658306	0.827878	0.754521	0.666734	0.635567	0.674086	0.58923	1.108	1.17036	1.09637
cysteinylglycine disulfide*	Glutathione Metabolism	3.78273	2.0843	2.12372	2.85498	2.43647	0.370159			0.577448	0.43805						1	1.91912	2.27143	1.68114	1.33302			0.62217	0.233906	0.338565	0.349952					2.10103		1.92216	2.19406	1			0.402352				0.321552	0.6598	0.194377		1.94523	2.6212	0.922723
sulfate*	Chemical	0.638245	0.59264	0.718019	0.775623	0.526437	0.829338	1.19721	1.04211	1.33533	1.63702	1.27461	1.54867	1.31757	1.46263	1.23692	0.523328	0.825467	0.574232	0.466997	0.394721	1.26138	0.866017	0.871013	0.962105	0.916124	1.24803	1.34775	1.27103	1.40975	1.49553	0.526481	0.527487	0.600523	0.601531	0.58326	1.18317	1	1.15438	1.3674	1.1544	1.32935	1.47575	1.56845	1.54071	1.40052	0.698496	0.512549	0.574278
4-hydroxyglutamate	Glutamate Metabolism	0.736425	0.656365	0.178636	0.42766		1.03684	1.48291	0.858777	0.841869	1.21616	2.16185	1.58642	1.29237	2.19397	1.89047	0.688108	0.807742	0.538052	0.44912	0.482584	1.21588	0.912392	0.839703		0.371199	0.739716	1.05602	1.32137	1.22753	1.09318	0.651584	0.71515	0.708562	0.756366	0.456707	0.994204	1.08347	0.813409	1.01842	1.01029	1.68048	0.682286	1.08465	1.77005	1.60877
homocitrate	TCA Cycle	1.35794	1.66223	2.01333	4.33805	1.33094	12.0693	5.60266	1.77826	1.95949	1.10309	2.21828	0.429089	0.180783	1.69474	1.48189	3.36815	1.71468	0.481001	0.663269	1.0073	1.83267	3.9342	0.697459	4.74777	6.54361	0.307844	0.189982	2.30029	0.601779	1.29603	6.12796	3.27867	1.16209	1.22648	1.9774	1.41178	3.57098	0.303066	0.762661	3.75198	2.18134	0.255694	0.324066	1.33487	0.731197	2.88582	3.48558	4.91776
sedoheptulose	Pentose Metabolism	1.70734	1.37007	1.40753	2.48158	1.46313	0.8518	0.783272	0.739916	1.17646	1.25769	0.769961	1.69189	0.942073	1.70116	1.08475	1.2529	2.50437	0.720721	0.92635	1.51601	0.914341	0.669006	0.766544	0.892469	0.830233	1.0467	1.19332	0.990092	0.953028	1.14402	1.03544	0.888845	0.698536	0.794799	1.39051	0.803573	0.9662	0.749632	0.984487	1	0.898731	1.30451	1.20729	1.91127	1.53276	1.35076	1.11241	1.02867
homo-cis-aconitate	Bacterial/Fungal	0.678596	2.56232	7.92587	8.87305	6.79026	24.5876	10.8703	0.584238	0.596083	0.70444	4.73223	0.455586	0.0579327	0.769815	1.09145	12.8997	0.852133	0.290844	0.485372	3.29465	2.8247	6.16118	0.318106	9.51306	47.8541			3.7975	0.0558381	0.530841	23.2572	3.36604	1.0373	0.923885	1	0.317503	6.07798	0.0867348	0.52568	7.42014	4.3363	0.0935142	0.217818	12.8873	0.213026	28.02	16.3062	17.3899
uric acid ribonucleoside*	Purine Metabolism, (Hypo)Xanthine/Inosine containing	3.70339	3.2995	4.491	4.17716	4.31707	1.40498	1.37496	1.59828	1.11522	1.08224	0.482613	0.583047	0.63993	0.518372	0.529146	3.1743	3.21798	2.46183	2.60096	3.8144	0.933485	0.976805	0.855721	1.12486	1.14601	0.556927	0.350288	0.371305	0.405673	0.571837	2.08735	1.82981	1.93805	1.71955	2.57789	0.75354	0.995982	0.823181	0.717326	0.81819	0.429935	0.522821	0.503512	0.581525	0.43676	2.71156	2.4766	2.06598
diadenosine triphosphate	Purine Metabolism, Adenine containing	3.57446	3.29533	3.10564	2.22717	2.77064	1.43918	0.822523	1.70157	0.814601	0.950397	0.404338	0.701609	0.47044	0.302518	0.231609	4.27593	3.09654	4.07978	3.75663	3.2096	0.471385	0.915772	1.14137	0.76433	1.01763	0.508295	0.342065	0.517215	0.239806	0.229172	3.99055	2.62944	2.98109	3.09531	2.23661	0.265835	0.448006	0.578341	0.381686	0.693289	0.441773	0.452378	0.41588	0.193869	0.19769	3.00725	4.10066	3.45565
8-hydroxyguanine	Purine Metabolism, Guanine containing	0.322525	0.338618	0.296198	0.373715	0.280714	1.47128	1.07298	1.20301	1.03326	1.09366	1.14008	1.14496	1.1725	1.01697	0.948778	0.407277	0.397506	0.49418	0.447541	0.386954	0.833194	1.00662	0.837194	0.979541	0.766745	0.927087	0.999516	0.933027	0.989056	1.00048	0.74064	0.743528	0.703046	0.664417	0.829582	1.375	1.4807	1.40616	1.50782	1.37304	1.44743	1.87214	2.18562	1.39599	1.47653	0.770187	0.639437	0.675661
S-methylcysteine	Methionine, Cysteine, SAM and Taurine Metabolism		1.05063	0.991515	0.818171		0.778665	0.517937		0.276916	0.802258	1.00515	1.26498	1.08628	1.03894	0.837103	1.13183	0.756229	1.03926	0.611037	0.923907	0.845716	0.909593	1.12733	0.576948		0.870458	0.679223	0.722401	1.49159	1.05163	0.906454	0.502819		0.532344			0.706646		0.388661		1.02621	0.753377	1.6301	1.06341	0.992229	0.597114	1.05446	0.674268
isomaltose	Glycogen Metabolism	1.37473	1.34427	1.60678	2.36163	1.54284	0.770242	0.823158	0.606328	0.515916	0.458134	0.585705	0.800721	0.416122	0.823136	0.794633	1.00102	2.04193	0.666775	0.724585	1.43518	0.691823	0.616896	0.413989	0.917239	0.977491	0.583235	0.334016	0.513534	0.612643	0.882057	1.09004	0.875287	0.508439	0.602531	1.79798	0.718902	0.88174	0.304551	0.549322	0.663565	0.705206	0.427534	0.503935	1.58905	1.1183	1.16384	0.829761	0.849036
argininate*	Urea cycle; Arginine and Proline Metabolism	0.2451	0.320787	0.314944	0.377796	0.226678	0.620346	0.651274	0.374758	0.360249	0.362787	1.1041	7.08934	0.773626	0.75241	0.992228	0.379678	0.430346	0.183205	0.191068	0.336557	1.15	0.958891	0.571219	0.809051	0.792202	1.32116	0.736779	1.37811	1.60988	2.95745	0.305569	0.305621	1.52679	0.226849	0.322545	1.01733	4.00624	5.80022	0.528929	0.494367	5.35254	5.25215	5.88861	4.99009	1.12143	1	0.311868	0.37958
2-oxoarginine*	Urea cycle; Arginine and Proline Metabolism	1.7792	1.71133	2.04587	1.25952	2.05089	0.813078	0.704398	0.749794	0.563957	0.563189	0.129018	0.743346	0.0644358	0.518514	0.425536	1.96447	1.39834	1.68163	1.49939	2.39624	0.313791	0.65696	0.63523	0.827956	0.762978	0.0542966	0.0389395	0.243337	0.201015	0.537779	1.48006	1.24232	1.08024	1.09841	1.32479	0.5613	1.11416	0.234563	0.0901194	0.263915	0.211852	0.239159	0.312549	1	0.464236	2.02333	1.61221	1.43134
1-methyl-5-imidazoleacetate	Histidine Metabolism	0.93167	1.49881	1.16012	1.0358	1.16013				0.746648	0.949252						1.27446	1.12074		0.998389	0.638548	0.781178	1.27082	0.776015								1.0781	0.852554	1.33897	0.825293	0.744732				1.16769							1.03956	1.0474	1.14175
S-methylcysteine sulfoxide	Methionine, Cysteine, SAM and Taurine Metabolism	1.99878	1.63463	1.89261	1.66631	1.95587	0.855779	1.03069	0.877283	1.2424	0.995391	0.804204	1.07907	0.908729	0.887826	0.632716	1.55554	2.08225	1.67091	1.70479	1.48408	0.750218	0.651642	0.495065	0.836954	0.564446	0.620191	0.918345	0.697169	0.750883	1.30399	1.63635	1.17987	1.17189	1.42087	1.0582	0.392205	0.50256	0.566692	0.72276	0.769384	1.04374	1.0966	1.17306	1.59886	0.782144	2.05352	1.77305	1.70241
(14 or 15)-methylpalmitate (a17:0 or i17:0)	Fatty Acid, Branched	0.636637	0.46073	1.33579	1.63393	0.709596	0.554109	0.287848	1.81513	0.380541	0.224346	1.39493	0.654315	0.244533	0.553611	3.10768	1.1499	2.33996	0.55796	1.01629	1.02921	1.12675	0.919994	0.48404	2.12173	1.75105	1.18676	0.247556	0.377615	1.00306	1.08966	0.25049	0.290649	0.333031	0.551641	1.72583	1	3.88924	0.954543	0.361123	0.276728	0.81966	0.243311	1.0956	4.72102	3.97978	2.87085	1.45708	0.375194
16-hydroxypalmitate	Fatty Acid, Monohydroxy	1.25004	1.0089	1.25693	1.12236	1.11766	0.644203		0.581136		0.693048	0.727818		0.757923	0.626081		1.03236	1.86496	1.11599	0.899661	1.2458	0.942761	0.802653	0.742941	0.923902	0.610515	0.888057	0.587959	0.789647	0.712299	0.628404	1.07469	0.963504	0.862733	0.945902	1.07146	0.76209		0.696896	0.730462	0.69423		0.587406	0.610045	0.535572	0.445308	0.991829	1.093	0.920817
UDP-N-acetylglucosamine/galactosamine	Nucleotide Sugar	1.23785	1.15997	1.03493	0.875523	1.08168	1.06374	0.832783	1.02388	0.922855	0.824253	0.740941	0.666919	0.811269	0.733519	0.707889	1.26508	1.14875	1.31127	1.24275	1.14466	0.953818	0.901039	1.00268	0.873641	0.916158	0.870944	0.799502	0.788863	0.742851	0.667764	1.31019	1.23525	1.37266	1.25305	1.14733	0.658249	0.760542	0.909522	0.85079	0.809577	0.871376	0.837969	0.860175	0.567061	0.776449	1.31943	1.40678	1.47665
oleoyl-linoleoyl-glycerol (18:1/18:2) [2]	Diacylglycerol	1.49124	1.58286	1.93588	1.56966	2.03312	0.446077	0.760635	0.659743	0.824124	0.90817	0.949723	0.85638	0.76988	0.87158	1.07925	1.51613	1.37319	1.52783	1.35581	1.43924	0.748398	0.621442	0.983133	0.627989	0.653933	0.805362	0.902431	0.923133	1.26868	1.10013	1	1.25715	1.10249	1.2785	1.06326	1.34746	0.793644	0.720973	0.989911	0.991706	0.982059	1.06245	0.927745	1.43446	1.02531	1.81343	2.13621	1.58169
pantethine	Pantothenate and CoA Metabolism	1.1955	1.01962	2.08606	3.20511	2.43733	0.877751	0.67623	0.527905	0.45016		0.66368	0.987464	0.577385	1.08097	1	1.21827	2.21724	0.498792	0.448606	2.04694	0.396102	0.648459	0.314852	1.02722	0.774312	0.644007		0.648261	0.78046	0.786099	0.789067	0.623698	0.480645	0.345478	1.30747	0.471572	0.640573	0.305751		0.335769	0.659369	0.325198		1.19906	0.871871	1.82082	1.04904	0.822364
1-(1-enyl-stearoyl)-GPE (P-18:0)*	Lysoplasmalogen	0.55609	0.619206	0.758393	0.835692	0.586494	1.16093	1.06407	0.793635	0.782992	0.640712	1.59591	0.945406	0.962117	1.74797	1.55205	0.398485	0.541758		0.363369	0.585524	1.11123	1.18462	0.610841	1.19558	1.17013	1.09641	0.989869	1.06487	1.31337	1.67084	0.614644	0.552863	0.503795	0.532388	1.18113	0.966994	0.922395	0.701284	0.997374	0.780516	1.00263	0.924937	0.839685	1.55095	1.92367	0.648673	0.639725	0.758454
2-linoleoyl-GPI (18:2)*	Lysophospholipid	1.88652	0.975227	2.24436	3.0761	1.42543	1.0626	0.683243	1.27971	0.427756	0.306237	0.679824	0.300364	0.285482	0.495432	0.877975	3.11406	5.57194	1.14085	2.37756	2.29748	1.37787	1.28077	0.665199	1.67006	2.01698	0.810436	0.301776	0.403436	0.578271	0.862543	0.82673	0.682885	0.53481	0.652161	1.77219	0.735407	1.34292	0.581939	0.551222	0.564545	0.568418	0.257301	0.696975	1.52008	1.01153	2.99958	2.76563	1.15733
2-palmitoleoyl-GPI (16:1)*	Lysophospholipid	1.33826	0.779758	1.2997	2.04901	0.971023	1.78885	0.947649	1.66957	0.590629	0.416281	0.801235	0.365757	0.456347	0.596766	0.799637	2.17848	3.55415	0.908602	1.69022	2.09059	1.7978	1.59684	1.14443	1.90884	2.49955	0.97797	0.373944	0.462086	0.580394	0.937721	1.25505	0.963601	0.635259	0.597466	1.67262	0.806444	1.49077	0.623726	0.655423	0.782124	0.634334	0.353956	0.546801	0.832543	1.18002	1.60368	1.24816	0.81255
2-stearoyl-GPI (18:0)*	Lysophospholipid	0.478717		0.708625	1.34503		0.436279		2.23111	0.366874		1.28992			0.329572	1.2545	0.634548	2.24491		1.01998	0.548085	0.751809		0.699636	1.96252	1.52657	1.1703			0.902269	1.06805					0.606193	0.815154	3.60749	1.00122			1.07735		0.946827	2.69406	2.9826	1.70189	0.998776
1,1-kestotetraose	Food Component/Plant	0.408728	0.392414	0.363951	0.537148	0.399272	0.756261	1.27708	0.906616	1.74368	1.84099	2.18549	2.63329	2.01104	2.61402	2.42294	0.651876	0.570382	0.264327	0.44531	0.371576	1.08272	0.786484	1.07673	0.80675	0.632522	2.22414	3.06814	2.74767	2.84348	2.46257	0.367367	0.283864	0.365983	0.316105	0.417667	1.08065	1.22978	1.21136	1.371	1.37117	2.48551	2.67828	2.53691	2.53713	2.80842	0.374594	0.292412	0.308772
galactosylglycerol	Galactosyl Glycerolipids	1	0.929428	1.45418	1.83912	1.43777	0.785471	0.750263	0.553039	0.465177	0.405134	0.542143	0.393329	0.335276	0.810589	0.812327	0.771944	1.08696	0.48187	0.472889	1.3926	0.697055	0.697569	0.393562	1.14756	1.27622	0.559963	0.288914	0.359658	0.646584	0.890219	0.75884	0.710112	0.461956	0.462365	1.48672	0.866064	1.13395	0.334302	0.418504	0.590831	0.499657	0.309992	0.4203	1.29144	0.965203	1.15829	0.545269	0.602679
N-oleoyltaurine	Endocannabinoid	0.469965	0.415624	1.22425	2.16144	0.542786	0.752642	0.236412	1.88867	0.231198	0.165665	1.0915	0.379315		0.53889	1.95793	1.0442	2.2324	0.410545	1.33969	1.04217	1.62944	1.29007	0.647623	2.76525	3.15027	0.956948	0.156059	0.307277	1.16959	1.33986	0.169722	0.223185	0.2469	0.529022	1.42959	1.27022	4.9741	0.876724	0.361275	0.275111	0.815108		0.915227	3.57133	4.25458	2.66003	1.12314	0.458936
linoleoylcarnitine (C18:2)*	Fatty Acid Metabolism (Acyl Carnitine, Polyunsaturated)	1.40726	1.31883	1	1.07398	1.2303	1.14242	0.861984	1.3303	1.17662	1.40699	0.616678	0.869226	0.538057	0.488484	0.447454	1.63811	1.87659	2.32822	2.01925	1.48088	0.776076	1.06444	1.40384	0.878745	0.837892	1.02763	0.844495	0.91394	0.76071	0.677872	1.30557	1.10437	1.78364	1.65646	0.93813	0.364658	0.388736	0.3853	0.441931	0.396177	0.168134	0.276191	0.170578	0.144641	0.173965	1.68557	1.87453	1.78132
N-methyl-GABA	Glutamate Metabolism	1.64083	1.86892	2.2763	2.16947	2.01756	1.368	1.19309	1.11097	1.21882	1.6213	0.677026	0.657022	0.852352	0.892377	0.709528	1.52912	2.15723	1.68997	1.54274	1.65609	1.2556	0.933855	1.16724	1.3323	0.798504	0.628185	0.786372	0.579362	0.873855	0.915318	2.45585	2.18657	2.73148	2.44838	1.90452	1.44335	1.40018	1.28388	1.5767	1.33147	0.924791	0.847253	1.12618	1.06158	0.938424	1.48101	1.45663	1.31866
N-palmitoyltaurine	Endocannabinoid	0.456993	0.469735	1.21561	1.99271	0.526906	0.899034	0.293616	1.98299	0.274078		0.877917	0.277046	0.131236	0.43791	1.31443	1.28563	2.35797	0.573135	1.27569	1.35384	1.85132	1.58921	0.825216	3.04206	3.37738	0.951549		0.292037	1.17308	1.02401	0.237123	0.295813	0.22485	0.63088	1.44611	1.07448	4.91596	1.14999	0.426631	0.349539	0.553981		0.80565	2.22363	2.98216	2.69007	1.06587	0.474097
carboxyethyl-GABA	Glutamate Metabolism	0.575048	0.874377	0.325512	0.481694	0.38798	1.6259	1.90228	1.39621	2.05431	2.11361	4.21361	4.36634	3.61678	1.91572	1.86498	0.512851	0.864963	0.425807	0.434031	0.213523	3.43054	2.27668	2.00438	1.1264	1	4.22309	4.55045	3.79832	2.11081	2.60945	0.601946	0.803997	0.78009	0.638564	0.533427	1.30821	1.13675	2.91849	3.12545	2.91336	5.53317	4.51109	5.4643	2.48897	2.33976	0.470429	0.692584	0.719917
N6-methyllysine	Lysine Metabolism	0.978357	0.936811	1.15311	1.07885	0.862411	0.4768	1.69297	1.02164	1.25852	1.6905	1.18532	1.20159	1.2915	0.910667	1.08594	1.41101	1.60159	0.780828	1.63176	1.09194	1.60857	1.47167	1.96163	1.60614	1	0.96601	1.14771	1.59608	1.20196	1.16371	6.5196	7.10905	7.41096	7.34391	3.75981	1.55187	2.09713	2.60919	2.51198	3.02785	2.56216	2.39829	2.63887	1.84551	1.56745	0.541865	0.745645	0.94007
2'-deoxycytidine 3'-monophosphate	Pyrimidine Metabolism, Cytidine containing			0.791229				0.643996		0.624435		1.25184	1.6042	1.34257	1.40345	1.47769							0.243472		0.769144	1.07884	1.82235	1.23678	1.65555	1.23553	1.92101			0.660246				0.921158		0.653256	1.24465	0.989021	0.938774		1.61694	0.636534			0.822575
imidazole propionate	Histidine Metabolism	1.05513	0.790986	1.44906	1.32768	1.85657	0.196025	0.068007	0.24931				0.0536738				0.89542	0.655734	0.827878	0.887527	1.37213			0.0862551	0.172689	0.194819				0.0572283	0.0674926	0.67241	0.486576	0.585081	0.573494	1	0.069445	0.132249							0.0661903	0.0789351	1.1599	0.657034	0.575851
alpha-glutamyllysine	Dipeptide	1.42924	1.26312	1.09853	2.21916	0.9811	0.69206	0.876997	0.986752	0.819017	1.18169	0.773317	1.13081	1.12736			1.135	2.21868	1.24067	1.18009	1.09901	0.425982	0.580266	1.03822			0.977763	0.526715	0.413202			1.42132	0.946737	1.13736	1.08265	0.955936				0.427039	0.609005	0.486245	0.858135	1.2055			1.0189	1.21183	1
glycylhistidine	Dipeptide	0.668124	0.789982	0.797514	1.60255	0.828177	1.06612	1.24877	1.00619	0.997695	1.10251	1.40692	1.66875	1.31312	1.6486	1.52001	0.647341	1.35888	0.613006	0.630859	0.716305	1.08145	1.28236	1.05638	1.47685	1.53272	1.38272	0.950816	1.00231	0.9619	1.47338	0.826166	0.860521	0.86153	0.767159	1.10996	1.29298	1.25118	1.15307	1.39528	1.23814	1.38118	1.23592	1.38357	2.32186	1.37848	0.712142	0.628199	0.710773
histidylglutamate	Dipeptide	0.751269	0.773013	1.02463	2.06678	1.04748	1.00948	1.14289	1.31737	1.34962	1.33448	1.20068	1.88191	1.82239	1.40627	1.45326	0.600694	1.17563	0.565273	0.583192	0.889581	0.633653	0.896807	0.973102	1.07903	1.39422	1.2162	0.856369	0.791628	0.560515	0.951459	1.02991	1.04126	1.10028	0.994039	1.57092	0.913994	1.17709	1.52782	1.03933	1.25916	1.61074	1.86121	1.82308	2.03481	1.30971	0.982051	0.699223	0.821257
arginylalanine	Dipeptide		0.425769	0.728248	0.999282	0.654868	1.11782	1.32062	1.16623	1.34296	1.40041	1.39839	1.82711	1.22769	1.62225	1.22761		0.773008	0.357267		0.455892	1.19765	1.24682	1.09664	1.285	1.21742	1.57671	1.35047	1.00034	1.22531	1.74071	0.596348	0.600015	0.547322	0.637217	0.963719	0.869795	1.02243	1.12186	1.1612	1.25705	1.07806	1.14815	1.29243	1.47004	1.3978	0.738556	0.458903	0.693263
aspartylaspartate	Dipeptide	0.896993	0.828427	0.897698	0.678076	0.800757	0.867124	1.13824	0.948423	1.07964	1.03039	1.19329	1.23052	1.24535	1.16368	1.28458	0.910334	0.867456	0.727251	0.917538	0.937259	0.986822	0.904575	0.956466	1	1.11917	1.01318	1.16975	0.964007	0.83782	0.839501	0.849985	1.04044	1.16365	1.01817	0.742639	0.640745	1.12609	1.09629	1.08522	0.977863	1.35275	1.41353	1.28373	1.28437	1.17563	1.03105	0.787259	0.923461
valylproline	Dipeptide	3.09078	2.41171	2.49665	2.1085	2.99488	0.620573	0.299409	0.663216	0.564935	0.505551		0.410681	0.669171	0.214291	0.144208	1.93495	3.81737	2.57835	1.89852	2.51837			0.305014	0.164127	0.327907		0.407083	0.186616		0.49697	1.5382	0.871754	1.10717	0.981903	1.02664			0.629168			0.38885	0.755398	0.494637	0.264048		1.73388	2.17889	1.56365
prolylalanine	Dipeptide	2.70228	1.70553	2.61092	5.41388	2.56098	0.991783	0.580083	0.773281		0.460271		0.633025	0.416829	0.327209	0.194455	1.96614	4.19912	1.58021	1.169	2.17997				0.559314	1.05958	0.250286				0.577297	1.87011	0.828518	0.755516	1.00822	1.6747	0.406222	0.423591		0.342107	0.604684		0.37967	0.555576	1	0.341551	1.73464	1.07834	1.01929
prolylglutamine	Dipeptide	5.11684	4.37261	5.0463	5.89543	5.27391	0.843999	0.453962	0.698619	0.576027	0.460601	0.366129	0.538567				3.40082	6.42706	2.99862	2.82131	4.1304	0.465804	0.527285	0.56764		0.904662					0.347185	2.81276	2.16621	2.06282	2.01525	2.17437	0.231252	0.514704	0.344112	0.283412				0.238391	0.503154		3.54917	3.37753	2.77376
prolylglycine	Dipeptide	2.88392	2.52902	2.80692	3.61672	2.4631	1.18275	0.930544	1.12993	0.886996	0.974918	0.638015	1.03487	0.707867	0.635437	0.544927	1.96212	3.82676	1.70326	1.72649	2.22109	0.47918	0.942926	0.662261	1	1.24897	0.716006	0.324379	0.461415	0.374307	0.650322	1.64878	1.63507	1.49771	1.84969	2.02768	0.52828	0.78528	0.706325	0.62282	0.688898	0.452281	0.559442	0.568678	1.19051	0.451333	2.49101	2.2468	2.07168
prolylproline	Dipeptide	1.35264	1.01022	2.75942	3.05853	3.29143	0.561209	0.532925	0.833499	0.75409	0.707922	0.841787	1.15799	1.39883	0.655871	0.693088	1.13499	1.37842	1.21001	0.686795	3.04608	0.361986	0.55017	0.777484	0.566451	0.771002	0.757847	0.856714	0.61225	0.548886	0.960995	0.950507	0.72682	0.558694	1.02092	2.20626	0.345711	0.830799	0.901675	0.506542	0.614025	1.10857	1.2749	1.39858	1	0.609993	2.25826	0.790712	0.623566
prolylvaline	Dipeptide	2.46744	2.1769	1.88597	6.31611	2.0814	1.22282	0.74152	0.564789	0.639718	0.6668	0.522692	1.0061	0.563993	0.256205	0.390689	2.01328	5.24611	1.49541	0.993903	1.67577	0.502755	0.552494	0.471528	0.575876	1.02391	0.602311			0.322103	0.60816	1.68399	1.59329	1.22571	1.27126	1.89473	0.440733	0.34025	0.357263			0.588194	0.353251	0.483183	1.06197	0.292237	1.7185	1.88276	1.53447
N-palmitoylglycine	Fatty Acid Metabolism (Acyl Glycine)	0.365561	0.445917	1.05398	2.5849	0.462155	0.693965	0.336434	1.657	0.274214	0.230628	0.853539	0.316861	0.173771	0.433194	1.619	0.856989	2.47507	0.351645	0.926182	0.817862	1.4648	1.27519	0.591468	2.48661	2.45759	1.15786	0.189333	0.343048	0.898022	1.13013	0.243251	0.310078	0.333283	0.590002	1.3776	1.09042	3.69642	1.01829	0.479564	0.370515	0.682798	0.148608	0.836595	3.19434	2.67637	2.24523	1.08937	0.510573
N-oleoylglycine	Fatty Acid Metabolism (Acyl Glycine)		0.286844				0.371365		0.98244			1.06813	0.281327		0.470925	2.01785						1.08611	0.90394	0.42055	1.04166	2.09772	0.832618		0.343356	0.979413	1.20147			0.165478	0.247026	0.874459	1.00406	3.11827	0.805957	0.334568	0.240582	0.97553		0.935766	4.72193	3.91487		0.561203	0.240058
mannonate*	Food Component/Plant	0.232228	0.274116	0.438574	0.776773	0.423332	0.589362	2.20446	2.22845	3.76169	5.47211	2.96215	3.96583	3.25588	3.02482	3.55668		0.334704	0.221944	0.333003	0.386267	0.61637	0.747746	0.787749	0.995035	0.803713	1.00923	1.00497	1.43049	1.55125	1.58982		0.419636	0.636724	0.364779	0.351665	1.22869	1.26155	1.03304	1.56229	1.36351	4.11443	3.01467	2.75134	3.77968	3.02957	0.512867	0.205317	0.2878
pro-pro-pro	Polypeptide	0.78405	0.647047	0.733332	1.7705	0.801031	0.727482	0.710647	0.636008	0.912127	1.05898	1.5703	1.55169	1.59598	0.890043	1.29623	0.566876	1.25755	0.514658	0.524691	0.719921	0.584044	0.714343	0.912396	0.706232	0.760286	1.3713	0.97957	1.14189	1.10996	1.21167	0.523433	0.488148	0.642346	0.486268	0.573335		0.837965	1.33494	0.710872	0.95121	4.70078	2.91872	3.72239	1.79406	1.40355	0.661602	0.599743	0.609424
lanthionine	Methionine, Cysteine, SAM and Taurine Metabolism	1.06136	0.947301	1.23147	1.50919	1.30488	1.18929	0.869938	0.288364	0.653016		0.706613	0.651611	0.507527	0.659935	0.663473	0.896395	1		0.705717	1.0486	0.703124	0.733805			0.66568	0.467934	0.258023	0.380851	0.588653	0.647571	0.926003	1.07836	0.910961	0.97053	0.718404	0.526013	0.757946	0.639401	0.47686	0.709819	1.1052	0.414042	0.547699	1.1119	1.01187	0.9463	1.02346	1.27183
2-stearoyl-GPE (18:0)*	Lysophospholipid	0.373583	0.245617	0.972738	2.42822	0.510562	0.537347	0.240499	1.36514	0.225178	0.141441	1.47073	0.367584	0.125756	0.531904	1.84896	0.642914	3.29567	0.212563	0.667488	0.834907	1.35818	1	0.81022	4.45965	2.49619	1.32045	0.179705	0.391705	1.4065	1.91469	0.147898	0.163917	0.117185	0.199542	0.802607	1.40711	5.08712	0.846777	0.383579	0.245376	1.10593	0.226418	1.07605	7.05754	5.88762	2.09422	0.913394	0.276046
N-octanoylglycine	Fatty Acid Metabolism (Acyl Glycine)	1.85635	1.80113	1.63971	0.705168	1.68026	1.87086	1.60639	1.30975	1.74904	1.02647	0.80103	0.946307	1.24176	0.578459	1.41177	2.91888	1.50988	4.55772	2.61555	1.97685	0.816176	1.58774	2.299	1.04208	1.30626	1.99466	0.522653	0.742103	0.751928	0.586168	2.87434	1.9248	2.8181	4.79688	1.21684	0.70402	0.65254	0.785964	0.44127	0.375338	1	0.644255	0.459604	0.405177	1.29337	1.05645	1.45342	1.67222
margaroylcarnitine (C17)*	Fatty Acid Metabolism (Acyl Carnitine, Long Chain Saturated)	1.28557	1.28775	1.26882	1.1947	1.27719	0.902886	0.810593	0.939691	0.973452	0.916285	0.874181	1.33322	0.848122	0.858789	0.886933	1.5455	1.22481	1.30758	1.35118	1.10291	0.720548	0.763448	1.0227	0.743773	0.626432	1.04197	0.956491	1.1472	0.94348	0.910841	1.99066	1.63812	2.2722	1.7725	1.47121	0.540354	0.626196	0.540865	0.615457	0.642118	0.383835	0.444989	0.339721	0.360882	0.444738	1.74518	1.71666	1.6213
histidine betaine (hercynine)*	Food Component/Plant							1.28026	0.627258	0.545788	0.996921	1.54452	1.34274	1.0481	1.42631	1.29366							1.00308	1.78866	1.2123	0.582373	1.29697	1.12916	1.44486	1.09747	1.25274							0.753409	1.08724	0.734859	0.69514		0.517145	0.927987	0.884789
2-hydroxydecanoate	Fatty Acid, Monohydroxy	1.03722	1.06017	0.972706	1.16123	0.863064	0.748762	0.822618	0.964579	1.22482	1.12475	0.933401	1	0.831416	0.992736	0.80742	1.28035	0.840247	0.994551	0.912745	1.32636	1.20254	0.886894	1.01739	1.3253	1.1026	0.891553	1.01411	1.23651	0.805788	1.0032	0.976164	1.23031	1.23645	0.918017	0.994677	0.99999	1.13791	1.38079	1.0212	0.934783	0.838672	1.06636	0.925609	1.29715	0.936815	1.03873	0.846014	1.03815
N-propionylalanine	Alanine and Aspartate Metabolism	1.30327	0.983222	1.09163	0.6311	1.04081	0.460061	0.615885	0.638329	0.714798	0.578746	0.593683	0.667477	0.830916	0.464634	0.427885	1.15267	0.931703	1.47607	1.20616	1.35963	0.597006	0.555935	0.671241	0.481184	0.459759	0.576794	0.623265	0.585055	0.488041	0.61811	0.91568	0.810274	0.939708	1.1489	0.696044	0.373745	0.542989	0.514849	0.498997	0.540035	0.750451	0.876893	0.975201	0.451764	0.639329	1.11927	1.37704	1.233
N-propionylmethionine	Methionine, Cysteine, SAM and Taurine Metabolism	0.566517	0.329311	0.776066	0.354133	0.665137	0.178204	0.457021	0.645591	0.891824	0.45348	0.481925	0.794761	1.52129	0.152021	0.362622	1.05824	0.551666	0.973895	1.00734	0.848953			0.420788	0.0759469		0.762122	0.646177	0.831878	0.167767	0.439886	0.421385	0.459297	0.547229	0.478887	0.19075		0.181425	0.867118	0.170876	0.469629	2.07893	1.5676	1.29152	0.690914	0.566782	0.61993	0.992656	1.25358
heptanoyl glycine	Fatty Acid Metabolism (Acyl Glycine)	2.11608	1.75889	1.90947	1.12159	1.51916	0.732146	0.598901	1.19164	0.872511	0.903029			0.666151	0.314813	0.600602	2.07002	1.60108	3.81485	3.19638	1.65571	0.656174	0.696712	1.12653		0.846628	0.845003	0.492401	0.29184		0.358752	2.25587	1.55225	2.72602	2.55795	1.17837	0.410497	0.450119	0.859428	0.347413	0.565047	0.512767	0.62388	0.592621	0.539196	0.763438	1.09974	1.9692	1.83291
pterin	Pterin Metabolism	0.99465	0.965077	0.928478	0.950358	0.91683	1.33461	1.22838	1.29637	1.17618	1.32548	0.893392	0.977187	0.940701	0.742856	0.795815	1.13617	1.25102	1.4601	1.46204	1.19725	1.38309	1.56515	1.5507	1.44641	1.44244	1.48893	1.39258	1.42531	1.31053	1.13828	1.0044	1	1.03447	1.0587	1.02283	0.929162	0.914761	1.19187	1.05439	1.0283	0.789236	0.9537	0.871917	0.687644	0.743332	1.35837	1.43131	1.48214
2-aminooctanoate	Fatty Acid, Amino	0.681648	0.735627	0.659034	0.882865	0.773305	1.24828	1.16191	1.09089	1.31129	1.20593	1.46535	1.35612	1.43375	1.06345	1.06499	0.982742	1.1037	1.03638	0.96769	0.910466	1.37241	1.50732	1.3276	1.49841	1.60091	1.3242	1.73799	0.835495	1	1.36713	0.639726	0.588183	0.670984	0.674858	0.842368	0.665642	0.895494	1.03268	0.95499	0.934418	0.999818	1.27729	1.40211	1.22126	1.41189	0.827811	0.781606	0.894114
tridecanedioate (C13-DC)	Fatty Acid, Dicarboxylate	1.21818	0.82434	0.893386	0.777806	0.90224	0.81335	0.955279	0.844766	0.931575	1.01293	0.889833	0.863102	0.888902	0.913117	0.917345	0.962947	0.927792	0.618756	0.647442	0.993057	1.15283	0.943952	0.852294	0.903093	0.926751	1.05351	1.04466	1.00038	1.02889	1.37652	0.950367	0.855578	0.895969	0.978326	0.787601	0.809875	0.968986	1.01908	0.813113	1.09201	1	1.09059	0.847069	1.10467	0.932409	0.790589	1.07353	0.89119
N-acetyl-1-methylhistidine*	Histidine Metabolism	1.43048	1.3054	1.32652	1.07572	1.26215	0.59156				0.522464						1.20329	1.31153	0.885139		1	0.206712										1.16252			0.784912	0.919359		0.171343								0.156194	1.16023	0.93932
1-stearoyl-GPS (18:0)*	Lysophospholipid	0.609178	0.405218	0.949725	1.33362	0.540092	0.53287	0.311257	2.28279	0.562819	0.305636	1.45674	0.395249	0.220254	0.439218	1.88493	1.0217	2.60985	0.479948	1.39445	1.07415	1.09407	0.977616	0.840293	2.11834	1.9102	1.64732	0.307135	0.422507	0.99217	0.98518	0.186005	0.211242	0.282589	0.420247	0.845385	0.993276	4.4116	1.51869	0.467499	0.388899	1.32211	0.449687	1.53341	3.2676	4.13387	2.19286	1.29339	0.468429
N-monomethylarginine	Urea cycle; Arginine and Proline Metabolism	6.87322	7.58699	8.78186	7.78529	8.13052	1	1.6544	1.2229	1.71813	1.57286	0.802269	0.711717	0.71777	0.621995	0.57309	8.57896	8.51631	7.04079	8.0474	8.57876	2.00916	1.064	1.43993	1.36834	1.47541	0.72302	0.629743	0.69463	0.965986	0.948042	5.20601	6.79616	5.75142	5.05949	4.60801	1.03401	1.25007	1.22667	1.46248	1.57891	1.25675	0.960447	1.29915	1.21754	0.829403	5.82946	6.30233	5.57858
myristoyl ethanolamide (14:0)	Endocannabinoid	0.235308	0.329333	0.378473	0.647239	0.319214	1.81412	1.06939	0.750382	0.522168	0.546737	2.10758	1.05558	1	2.73323	2.86082	0.251473	0.63449	0.425288	0.188505	0.397119	2.20923	1.66705	0.843242	2.44121	3.26114	1.73415	1.35895	1.58466	3.09862	3.62424	0.74005	0.403365	0.452162	0.380418	1.0316	2.2704	2.57335	0.983079	1.84822	1.47396	1.86686	1.14864	1.37296	4.50534	4.51568	0.697247	0.279974	0.345228
N-delta-acetylornithine	Urea cycle; Arginine and Proline Metabolism	0.938967	0.998352	0.93544	1.3214	0.698067	0.603766	1.02782	1.0034	1.12628	1.24415	0.932363	1.35022	1.13899	0.871598	0.968266	1.27454	4.90848	0.633629	0.882213	0.723729	1.22685	0.934161	1.03366	1.05747	0.841089	1.04735	1.0567	1.13641	1.23659	1.22051	0.791407	1.20982	1.00482	1.04634	0.907233	0.731622	0.940278	0.946286	1.19255	1.28199	1.39594	1.42025	1.5352	1.38384	1.11916		0.774648	0.779564
2-aminoheptanoate	Fatty Acid, Amino	0.546347	0.970697	0.817008	1.14626	0.506623	1.06572	0.898242	1.00189	1.42096	1.09812	1.46478	1.69344	1.78878	1.78522	2.01372	1.07551	1.72691	1.01655	1.39726	1.08234	1.57735	1.16389	1.21294	0.844619	1.5163	1.67871	1.51866	1.54331		1.66499	0.920075	0.650441	1	1.18979	1.21254	0.816762	1.02048	0.85033	0.615808	0.689615	1.11565	1.59115	1.27801	2.02603	1.41529	1.29992	0.915777	1.42494
1-eicosapentaenoyl-GPE (20:5)*	Lysophospholipid			0.444221		0.59822						0.98835		0.899944		1.69052		0.42537			0.799641	1.43622	0.850684	0.632046		1.24634	0.653988			0.805462			0.380269			0.567415	0.853053	0.60748	0.441562			0.887799	0.534572	0.89326	1	1.11326	1.29088
1-linoleoyl-GPS (18:2)*	Lysophospholipid	0.790147	0.655053	1.18766	1.24797	0.797194	0.866808	0.643353	1.89457	0.720268	0.565708	1.46603	0.714903	0.619048	1.03218	1.56308	1.13005	1.77729	0.669377	1.19717	1.15137	1.42256	1.25314	0.988641	1.63695	1.38461	1.41047	0.683976	0.723452	1.08168	1.0668	0.431534	0.433347	0.470362	0.577144	1.02295	0.980339	2.58162	1.60521	0.749319	0.741511	1.49321	0.735647	1.59313	2.00192	2.71156	1.52012	1.22458	0.632827
prolylthreonine	Dipeptide	1.53334	1.11001		2.25749			1.06615	0.787715	0.91149							1.01844	3.25077		1.35455							0.582406	0.389051					1.48972	1.453	0.797593	0.766276				0.418771	0.400326	0.572622	0.892462		0.625598	0.276086	1	1.50965	1.58693
1-linolenoyl-GPC (18:3)*	Lysophospholipid	0.344668	0.321567	0.735871	1.15946	0.510566	1	0.76729	0.652175	0.754437	0.520827	1.61633	1.28131	0.92314	2.35367	2.35143	0.413416	0.751613	0.185653	0.204	0.609535	1.5519	1.19272	0.725247	1.98404	2.15356	1.67405	0.992429	1.12335	2.22999	2.81639	0.366512	0.35413	0.311507	0.292963	1.00425	1.15633	1.54453	0.618362	0.947119	0.938255	1.25477	0.985213	0.981996	3.70644	2.69639	0.859479	0.424125	0.384478
1-eicosenoyl-GPC (20:1)*	Lysophospholipid	0.936321	0.681687	1.57152	2.97995	1.18014	1.0554	0.873157	0.661489	0.587963	0.514525	0.833671	0.756218	0.434241	1.30759	1.32674	0.930097	2.12209	0.444784	0.584715	1.70171	1.27033	1.1439	0.68944	1.6602	2.29752	0.977505	0.487532	0.737471	1.09078	1.49435	0.857054	0.839446	0.618527	0.54158	1.73609	1	1.27258	0.423483	0.714365	0.739113	0.7713	0.490081	0.73123	2.0456	1.28316	1.55493	0.742029	0.681824
fructosyllysine	Lysine Metabolism	0.376371	0.500954	0.529865	0.769521	0.452518	0.833825	0.945011	0.824698	0.938962	0.87605	0.949713	0.99725	0.96696	0.894185	0.856907	0.581148	0.643744	0.399011	0.469927	0.473542	1.0337	1.01853	1.17715	0.969763	1.16711	1.0591	1.09722	1.10145	1.05725	1.19128	0.463273	0.646218	0.596407	0.56265	0.556323	0.6191	0.796613	0.836272	0.855318	1.01622	1.25085	1.17997	1.10696	1.20192	0.950177	0.705648	0.629915	0.686602
1-eicosenoyl-GPE (20:1)*	Lysophospholipid	0.894807	0.796837	1.05677	1.92837	0.959651	1.25191	0.963491	0.895646	0.665818	0.606212	1.0032	0.903312	0.594463	1.24006	1.23013	0.959303	1.56228	0.560974	0.576336	1.07434	1.35553	1.2982	1.01228	1.74571	1.95719	1	0.570428	0.87576	1.16917	1.44229	0.820679	0.769652	0.676461	0.555374	1.41258	1.07405	1.19144	0.620928	0.783583	0.785307	0.899762	0.578302	0.691405	1.76694	1.32585	1.12744	0.795638	0.664344
O-sulfo-tyrosine	Chemical	0.751822	0.798966	0.729227	0.653809		0.713736	0.583316	0.931767	0.733176	0.894455	0.701584	0.912653	0.701726			0.87129	0.778101	0.844522	0.879779	0.732789			0.740911			0.552253	0.640598	0.596426			1.09162	1.1314	1.25968	0.961935	0.956439	0.699894	0.824431	1.60274	1.07011	1.84381	1.13879	1.16397	1.55618		0.80552	0.900419	0.746183	0.861784
N-acetylmethionine sulfoxide	Methionine, Cysteine, SAM and Taurine Metabolism	0.976684	1.00607	1.22571	1.77098	1.10577	1.29011	1.18253	0.937807	1.18686	0.901796	0.739911	0.537311	0.837179	0.720407	0.904023	1.08284	1.24521	0.926178	0.993931	1.16473	0.783159	0.740453	0.750917	0.76107	0.848077	0.832555	0.557565	0.666777	0.755486	0.794072	1.50927	1.50494	1.35345	1.43635	1.57849	0.868024	1.30702	1.16729	0.976945	1.48539	1.17242	0.743997	0.83484	1.04602	0.976048	1.4045	1.20401	1.29166
N-acetyltaurine	Methionine, Cysteine, SAM and Taurine Metabolism	0.884825	1.08187	0.998939	1.068	0.965992	2.15435	1.73672	1.91967	1.75169	1.62419	1.4482	0.875897	1.1042	1.19024	1.17819	1.00138	0.822883	0.941904	0.90333	0.893646	2.0199	2.07984	1.81702	1.58631	1.72871	1.11037	1.12318	1.18999	1.18518	0.909979	1.41794	2.0398	2.23837	1.88605	1.43426	1.58566	1.77698	1.61766	1.79899	1.7547	1.12652	0.903992	1.01916	0.630134	1.2087	1.21383	0.977334	1.18486
1-myristoleoyl-GPI (14:1)*	Lysophospholipid	1	0.829673	1.46573	1.82311	1.18004	1.7465	0.936819	1.32198	0.551529	0.408245	0.853103	0.331841	0.569627	0.478559	0.70256	1.49207	2.34551	0.941729	1.22305	1.95858	1.73703	1.92743	1.15034	1.95555	2.91433	0.970076	0.433831	0.446375	0.498625	1.02972	1.26794	1.23099	0.863211	0.657396	1.9124	0.922525	1.00489	0.479155	0.577201	0.630468	0.817948	0.453485	0.747837	0.840394	1.17224	1.62038	1.00753	0.971262
1-linolenoyl-GPI (18:3)*	Lysophospholipid	0.539791	0.438826	1.0467	1.78932	0.769802	0.885367	0.716598	0.966472	0.491618	0.354623	1	0.623906	0.553098	1.0496	1.29693	0.87755	1.52425	0.494477	0.641222	1.02376	1.32829	1.14229	0.712569	1.72987	1.98882	1.26383	0.532926	0.685574	0.99829	1.36609	0.478232	0.500626	0.421583	0.419815	1.19695	0.913152	1.58263	0.748109	0.690702	0.71999	0.961495	0.53659	0.98459	2.26128	1.69162	1.70389	0.816133	0.569187
2-linolenoyl-GPI (18:3)*	Lysophospholipid	0.74202	0.604475	1	1.76108	0.726686	0.949935	0.692399	0.867386	0.436128	0.414966	0.877204	0.589137	0.50362	1.0003	1.17938	1.13281	2.05327	0.55472	0.790749	1.12275	1.2954	1.11903	0.632963	1.48428	1.70591	1.00214	0.523829	0.713378	1.01332	1.41522	0.626977	0.537058	0.395661	0.370662	1.09243	0.739537	1.21851	0.723899	0.651468	0.617212	0.822047	0.531765	0.904653	1.66437	1.43791	1.7686	1.00653	0.671672
1-linolenoyl-GPE (18:3)*	Lysophospholipid	0.565157	0.525489	0.80265	1.16278	0.65308	0.909454	1.07925	0.841676	0.967727	0.751708	1.50393	1.23182	0.968595	1.91763	2.075	0.528454	0.877453	0.265247	0.311583	0.708995	1.24827	0.959645	0.710942	1.46372	1.78115	1.47555	0.918125	1.08238	1.67814	2.08929	0.471498	0.449046	0.389385	0.376531	0.875037	1.20625	1.50206	0.719187	0.968865	0.996235	1.35683	1.11319	1	2.84469	2.28856	0.861481	0.549612	0.464017
1-linolenoyl-GPS (18:3)*	Lysophospholipid	0.704349	0.593977	0.901846	0.821309	0.729207	1.09134	0.904371	1.53631	0.838004	0.733352	1.66233	0.92885	1	1.47446	1.78108	0.790597	1.09343	0.499557	0.70661	0.881219	1.28907	1.24622	0.93489	1.40775	1.27499	1.45247	0.962136	0.99274	1.22459	1.06207	0.50689	0.488564	0.464602	0.49575	0.834351	0.943081	2.14335	1.34466	1.01066	1.02307	1.63669	1.10818	1.77885	1.8121	2.5628	1.06269	0.728899	0.552306
1-oleoyl-GPG (18:1)*	Lysophospholipid	0.535504	0.474333	1.06128	1.79649	0.588525	0.633075	0.272468	1.41678	0.249797	0.172562	0.840059	0.365177	0.134761	0.378695	1.16704	1.34849	2.90706	0.544088	1.42003	1.32602	1.36729	1.07979	0.66993	1.99522	1.81969	1.12311	0.146282	0.303592	0.739717	0.851044	0.305165	0.302961	0.234615	0.450352	1.17232	0.805282	2.74306	0.830918	0.311713	0.269085	0.79397	0.171164	0.774241	2.55408	2.32374	2.18138	1.23111	0.440166
1-palmitoyl-GPG (16:0)*	Lysophospholipid	0.603026	0.912334	0.955077	1.13645	0.757534	0.946204	0.877078	0.764787	0.645025	0.556874	0.829133	0.658143	0.681613	1.02878	0.951441	0.791407	1.18467	0.661618	0.87236	1.15044	1.15443	1.23012	0.744805	1.30042	1.49797	1.11582	0.831121	1.05897	1.16246	1.34703	1.1802	1.03775	0.950273	0.847775	1.24444	1.07139	1.24555	0.626091	1.02535	1.03422	0.736967	0.752504	0.631569	1.18798	1.09015	1.07481	1.0186	1.02685
2-oleoyl-GPG (18:1)*	Lysophospholipid	1.20895	0.695942	2.12448	3.20641	1.12731	0.738713	0.22207	1.69063	0.234389	0.174019	0.688813	0.240562	0.111968	0.266014	0.827959	2.76436	6.70076	0.871564	2.8623	2.3406	1.08754	1.10352	0.552158	1.71214	1.69926	0.810396	0.122977	0.214557	0.495038	0.626125	0.395831	0.317951	0.287625	0.458618	1.48944	0.627242	2.23607	0.728539	0.228818	0.244962	0.482635	0.0977325	0.596328	1.93003	1.90666	3.00581	1.87708	0.533324
2-linolenoyl-GPE (18:3)*	Lysophospholipid	1.63864	0.565838	1.77067	2.66753	0.976911	0.500745	0.312647	1.67281	0.454377	0.243951	1.17488	0.524651	0.194192	0.54729	1.85808	1.58806	4.10292	0.496632	1.44284	1.39963	1.09011	0.866891	0.528808	2.22282	2.06881	1.24315	0.165618	0.280457	0.889631	1.20972	0.214893	0.172735	0.142035	0.323531	1.01037	0.764571	3.35346	0.86036	0.212696	0.220424	0.970859	0.226738	1.04287	4.45179	3.87791	2.52836	2.01085	0.329778
2-linolenoyl-GPS (18:3)*	Lysophospholipid	0.70341	0.718637	0.856395	0.87486	0.649302	1.17869	1.13944	1.54541	0.899264	0.687278	1.63588	0.930393	1.13791	1.47876	2.0097	0.769522	1.0642	0.478958	0.774732	0.814573	1.4106	1.32495	1	1.44533	1.14192	1.42089	1.10077	1.28432	1.39495	1.22461	0.62274	0.545387	0.531078	0.552637	0.874753	0.938925	2.06888	1.35792	1.11386	0.856565	1.8375	1.17947	1.90453	1.64618	2.52877	0.941613	0.78462	0.579502
1-palmitoyl-GPS (16:0)*	Lysophospholipid	0.646995	0.495769	1.05918	1.4549	0.548556	0.603562	0.366511	1.81665	0.453427	0.294722	1.08708	0.542747	0.317115	0.482726	1.38341	1.17614	2.58945	0.609891	1.39376	1.06745	1.13779	0.992236	0.74728	1.80528	1.70363	1.19973	0.308334	0.378343	0.744137	0.789645	0.279934	0.344077	0.331435	0.505654	0.896861	0.751509	3.55892	1.29667	0.420611	0.37947	0.952813	0.405086	1.18425	2.82326	3.83743	2.32001	1.24927	0.561539
N-linolenoyltaurine*	Endocannabinoid	0.379652	0.479108	0.611322	0.997821	0.562744	1.49991	0.668688	1.36934	0.461261	0.551438	1.55682	0.832622	0.474984	1.75469	2.54021	0.503346	0.774429	0.210662	0.421883	0.538475	1.52881	1.33796	0.596633	2.02024	2.18023	1.15742	0.554057	0.962986	2.04147	2.02062	0.414691	0.494597	0.386138	0.454388	1.18775	1.60998	3.66154	0.829396	1.05272	0.776444	1.22112	0.443876	1.19511	3.69735	4.00295	1.38754	0.608223	0.460621
N-myristoyltaurine*	Endocannabinoid	0.409357	0.56225	0.91384	1.45927	0.685619	1.79184	1.0019	1.37899	0.526726	0.513064	1.26999	0.695812	0.509403	1.39651	2.13368	0.622384	1.12849	0.361804	0.524212	0.818652	2.15242	2.0047	0.838496	3.25918	3.61246	1.11875	0.526978	0.805627	1.87069	2.12995	0.509842	0.638452	0.505255	0.50929	1.5937	2.00114	3.77895	0.860777	1.03744	0.847941	1.00285	0.348049	0.850753	2.56982	2.68037	1.3768	0.547224	0.530625
N-palmitoleoyltaurine*	Endocannabinoid	0.470924	0.663272	1.04028	1.38492	0.686594	0.979289	0.719693	1.29652	0.365218	0.463796	1.33526	0.404003	0.325788	1.0334	1.66306	0.592952	1.15058		0.799968	0.62973	1.76074	1.74589	0.728813	2.89064	3.32884	1.11606	0.584554	0.929445	1.60798	1.99931	0.519937	0.592828	0.624742	0.714207	1.88972	1.1097	3.41996	0.760822	0.763878	0.822088	1.04869	0.296329	0.872093	2.51832	2.47319	1.42895	0.55359	0.684559
MOPS	Chemical
methyl glucopyranoside (alpha + beta)	Food Component/Plant	0.981009	0.807328	0.885691	0.604664	0.862025	0.977334	1.24234	1.07617	1.2987	1.10594	0.888936	0.902496	1.38413	0.933376	1	0.867778	0.694216	1.08369	1.15458	1.19059	0.800423	0.96029	1.04033	0.869594	0.672625	0.86457	0.853464	0.759243	0.614016	0.693637	1.52042	1.33439	1.23317	1.17783	1.16976	0.641455	1.13811	1.29154	0.813216	1.14978	1.6087	1.31265	1.32538	0.713874	1.35591	0.770472	0.910727	1.0009
2-ketogluconate	Food Component/Plant		0.551004		0.77746		1.44811	1.37819	1.19862	1.15291	1.79578	2.41488	2.14152		2.06748	2.22139	0.490993	0.567214	0.409477	0.426897		2.04077	1.62447	1.46653	1.72612	1.53438	1.76247	1.518	1.97854	2.00997	1.99845	0.601477	0.83472	0.834198	0.834232	0.880472	1.4169	1.53083	1.53431		1.72699		0.94156		2.13186	1.1595	0.666167	0.511268	0.777369
2-keto-3-deoxy-gluconate	Food Component/Plant	0.835111	0.759727	1.01197	1.38263	0.996856	0.759132	0.931322	0.968177	1.08005	1.50664	1.06061	1.39613	1.02893	1.43633	1.09205	0.816932	1.10398	0.906037	0.704216	0.79976	0.932688	0.714108	0.738399	1.09695	0.910911	1	1.14889	1.01056	1.19556	1.36754	0.528149	0.535574	0.549912	0.800818	0.92637	0.766884	0.7838	0.754454	0.737937	0.799434	0.94201	1.09325	1.01133	1.55977	1.26241	0.785447	0.609485	0.599758
sepiapterin	Pterin Metabolism	3.25272	3.1391	3.11088	3.6532	3.05831	1.51767	1.39378	1.60919	1.74668	2.05034	0.772331	0.812149	0.822959	0.642393	0.682999	3.11656	2.7281	2.58532	3.00551	2.50059	1.38189	1.2381	1.21014	1.38111	1.01787	0.81888	0.947554	0.771564	0.855167	0.70599	3.14591	3.30407	3.66868	3.42829	2.779	1.64881	1.58148	1.77403	1.58656	1.32918	0.713231	0.929517	0.94265	0.616679	0.628238	2.18164	1.9235	2.03523
myristoleoylcarnitine/physeteroylcarnitine (C14:1)*	Fatty Acid Metabolism (Acyl Carnitine, Monounsaturated)	2.15186	1.35219	0.81513	0.329801	0.552969	1.15802	1.64914	1.52172	1.54375	2.64055	0.552853	1.17037	0.516631	0.226449		2.14827	1.55521	4.14743	3.02255	0.911925		0.653306	1.34393	0.191832	0.292282	1.36312	1	0.856878	0.35845	0.23365	0.649308	0.847921	1.88972	1.9058	0.262202			0.378285	0.16902				0.242517			1.35731	2.67326	2.19162
arabonate/xylonate	Pentose Metabolism	0.628713	0.72092	1.0419	1.28581	0.814394	0.995483	1.33533	1.77529	1.9763	1.82424	1.48197	1.82236	1.81778	2.36906	2.44578	0.590776	0.889311	0.728452	0.850461	0.779227	1.64573	1.23723	1.43047	2.20841	2.16655	2.09162	1.83887	1.23466	2.2348	2.29777	0.613935	0.975709	1.25108	1.34608	1.39916	1.71419	2.14311	1.74064	1.75887	1.3773	1.4596	1.89279	1.80433	2.89921	2.19929	1.22469	0.550892	0.825863
ribulose/xylulose	Pentose Metabolism		1.01448			0.62136	0.95494	0.612004			1.20608	0.714782	0.904358	0.560884	1.57508	1.56517						0.983553		0.682943	1.14209	1.60274	0.73627	0.65554		1.46032	0.653094					1.05475	1.11552	1.13225			0.715203	1.20368	0.750827	0.98552		1.88678	0.908715	0.541963	0.529439
N-acetylhistamine	Histidine Metabolism	1.15053	0.388994	0.530681	1.38788	0.358691	1.80044	3.37221	1.24186	1.26801	1.28566	3.25822	3.84987	2.58303	2.86879	1.91091	0.376508	0.945982	0.298428	0.341616	0.249915	1.59346	1.83651	1.18286	1.1482	1.58019	2.03299	2.44329	2.17164	1.4845	2.32683	0.457951	0.670432	0.604811	0.482911	0.630371	1	1.06299	2.05657	1.97845	1.83495	2.49311	2.25673	4.318	1.54062	1.48438	0.333751	0.576779	0.470816
xanthopterin	Pterin Metabolism	1.41904	1.53398	1.74026	2.08165	1.74761	1.11157	0.915782	1.11587	1.05978	1.18009	0.659538	0.724926	0.717714	0.621501	0.643435	1.51735	1.31845	1.41831	1.42825	1.36092	1	1.0205	0.901282	1.06448	0.876104	0.819178	0.79506	0.690332	0.817786	0.727243	1.44627	1.52367	1.74365	1.86753	1.62295	1.22872	1.2139	1.3127	1.06749	1.00681	0.676091	0.755863	0.808644	0.643693	0.650904	1.33646	1.18691	1.19506
3-hydroxyhexanoate	Fatty Acid, Monohydroxy							2.05078																			1.16418																		2.50071			1.70562
N-carbamoylalanine	Alanine and Aspartate Metabolism	0.527761	0.753754	1.57762	1.87071	1.25413	0.694615	1.19077	2.9174	3.23782	2.42094	1.31269	1.95522	2.69109	5.06347	4.58537	0.441372	0.618119	0.844596	0.942071	0.927848	1.66027	1.38686	2.00899	4.76926	4.43357	3.20458	2.43362	0.806698	4.2231	4.40848	0.531256	1.22746	1.85368	2.20112	2.22741	4.40384	4.40237	2.19132	1.84986	1.02004	0.703955	1.78163	1.91433	4.94749	3.61803	2.04647	0.562278	0.716213
arabitol/xylitol	Pentose Metabolism	1.02434	0.927782	1.03566	0.982978	1.11143	0.872769	1.2309	0.931178	1.05426	0.980232	1.01083	0.944676	1.11161	1.18947	1.04936	0.932534	0.980548	1.01282	0.765193	0.998236	1.12883	1.07473	1.06073	1.37931	1.2168	1.01967	1.10805	0.944512	1.3102	1.11202	1.00265	0.993881	0.930143	1.19132	1.2609	1.52964	1.38006	1.12886	1.31827	1.16	1.07598	1.12331	1.129	1.35963	1.15901	1.07256	0.784341	0.829789
N-acetylglucosamine/N-acetylgalactosamine	Aminosugar Metabolism	1.21206	1.24493		1.34117	1.9366	1.13104	0.469808	0.49254		0.535841	1.03107	0.602264	0.509475	0.766856		1.41782	2.61307	1.11451		2.56546	1.35507	0.995868	0.940852	1.12346		0.890595	0.704593	0.699188	0.295682	0.679653		0.927941	0.692044	0.698279	1.38254	1.03877		0.499632	0.850092	0.451215		0.365347	0.551383	1.0456	0.81524		1.02529
citraconate/glutaconate	TCA Cycle	3.41544	3.66408	4.31567	4.1965	3.97137	1.39141	1.1786	1.86253	1.34289	1.18097	0.31434	0.528205	0.184732	0.530959	0.390118	3.21201	3.26771	3.69405	3.76143	3.6783	0.437659	0.884373	0.970001	1.32832	1.50038	0.254118	0.191851	0.313321	0.324254	0.417892	3.26798	3.16429	3.16994	3.81023	3.90689	0.542036	0.924169	0.338506	0.388552	0.492603	0.247764	0.212305	0.259401	0.637131	0.554493	4.05283	3.23213	3.16297
linoleoyl ethanolamide (18:2)	Endocannabinoid	0.113395	0.145321	0.494858	1.05284	0.235266	0.894341	0.174272	1.80015	0.269017	0.139726	2.22516	0.544583	0.163771	0.816343	8.2765	0.357156	1.59674	0.158269	0.375458	0.576157	2.08426	1.67092	0.593036	4.89093	5.8777	2.04535	0.321146	0.500838	2.38462	2.60325	0.0610852	0.0864286	0.104677	0.214874	1	1.63911	10.6021	1.08897	0.431074	0.293551	1.38855	0.292795	1.50945	13.8342	12.6477	2.40887	0.524999	0.197194
1,2-dilinoleoyl-GPC (18:2/18:2)	Phosphatidylcholine (PC)	0.933369	0.926651	0.936666	0.851449	0.928495	1.18739	0.998033	1.05502	1.03362	1.1067	1.19822	1.13476	1.14244	1.0843	0.991511	0.993485	0.925506	1.02351	0.944591	0.89683	1.03951	1.09293	1.13152	1.03063	1.01505	1.17588	1.14778	1.19934	1.07801	1.12992	1.05756	0.94377	0.962625	1.01497	0.921786	0.918075	0.938875	1.01989	1.09678	1.08197	1.12881	1.1461	0.999543	1.03184	1.1096	1.02145	1.10347	1.17792
1-stearoyl-2-oleoyl-GPC (18:0/18:1)	Phosphatidylcholine (PC)	0.761963	0.737858	0.713377	0.731269	0.696818	1.01731	1.06299	1.03186	1.00115	0.939838	1.06332	1.04225	1.00421	1.02272	1.02184	0.724809	0.814789	0.686934	0.790681	0.797861	1.00739	0.94558	1.01083	1.00371	1.15977	1.2396	1.15904	1.22266	1.10688	1.08442	0.72898	0.761744	0.827569	0.639265	0.755181	0.927877	1.01643	0.98887	1.02908	0.949953	1.07347	1.03706	0.942967	1.13773	1.01798	0.849414	0.7359	0.806352
1,2-dioleoyl-GPI (18:1/18:1)	Phosphatidylinositol (PI)	0.533074	0.674971	0.509009	0.629429	0.459609	1.05114	0.675458	0.936524		1.15246	1.4808	1.4767	1.36043	1.75317	1.33716	0.604485	0.738931	0.492289	0.350164	0.412889	1.06967	0.695525	1	0.7626	1.14388	1.3847	1.06967	1.30244	1.29105	1.39086	0.621412	0.749214		0.65375	0.905788	1.1967		1.28482	0.957897	1.20681	1.55395	0.890004	1.39443		1.49094		0.697732
1-(1-enyl-stearoyl)-2-oleoyl-GPE (P-18:0/18:1)	Plasmalogen	1.37616	0.915514	1.9749	0.946917	1.13964	0.993842			0.683537	0.96284		0.51743	0.815275	1.09511		0.760131		0.960186	0.702242	0.928735	0.965685	0.877159	0.861897	1.04031			0.719211		0.940074	1.28034	1.26012				1.05151	1.08586							0.947772		1.71079		1.00616	0.721255
1-palmitoyl-2-stearoyl-GPC (16:0/18:0)	Phosphatidylcholine (PC)	1.11471	1.05953	1.03227	0.880866	1.02152	1.29808	1.31088	1.27193	1.22667	1.21357	1.18952	1.15499	1.07336	1.15024	1.08761	0.977232	0.952952	0.941429	0.996745	0.966634	1.09384	1.09963	1.15081	1.14678	1.21242	1.21371	1.10892	1.15743	1.09756	1.07557	0.970248	0.941264	1.04806	0.908359	0.92065	1.0723	1.10655	1.15335	1.21906	1.17235	1.12241	1.13426	0.928273	1.14045	1.01095	1.00762	0.922773	1.02904
2-hydroxybutyrate/2-hydroxyisobutyrate	Glutathione Metabolism	1.50197	1.22658	0.697426	0.951156	0.67386	0.699214	1.64958	1.10065	0.898236	1.05341	1.52147	0.86974	1.06108	0.89347	0.763649	2.07541	3.15023	0.710312	0.801348	0.821228	1.11829	1.34498	1.07508	0.798456	0.996505	1.03756	0.681109	1.64203	0.867743	0.727066	1.62946	1.23406	1.22881	0.799716	1.02166	0.76441	0.638678	0.761108	1.48663	1.48623	1.80595	1.28909	1.35926	1.14072	0.714924	0.712047	0.895579	1.38165
oleate/vaccenate (18:1)	Long Chain Monounsaturated Fatty Acid	0.69228	0.505333	1.48901	2.25613	0.799471	0.711478	0.278306	1.80959	0.40065	0.193352	1.08679	0.426786	0.165488	0.396262	1.93998	1.38733	2.92888	0.655053	1.32041	1.53677	1.41658	1.19914	0.671838	2.43656	2.3849	1.23138	0.193874	0.288149	0.850482	1.01662	0.19737	0.225185	0.234566	0.422469	1.28423	0.913948	3.02837	0.915004	0.313526	0.265035	0.751701	0.198717	0.934618	2.83671	2.74136	2.49622	1.35947	0.41203
3-hydroxystearate	Fatty Acid, Monohydroxy	0.770344	0.680376	1.15473	1.34155	0.946906	0.545964	0.325787	1.89814	0.635346	0.44118	1.01962	0.559913	0.328351	0.539721	1.13245	1.26429	2.29042	1.35063	1.74819		0.789121	0.692892	0.701429	1.67906	1.08287	1.2474	0.356248	0.423064	0.620365	0.746198	0.387016	0.373866	0.434903	0.557219		0.881751	2.15183	1.14447	0.462606	0.341708	0.639907	0.447486	1.00267	1.83642	2.39173	2.10776	1.53928	0.619227
1-palmitoleoylglycerol (16:1)*	Monoacylglycerol	0.439457	0.384672	1.2024	1.80157	0.711019	0.427222	0.771854	4.17905	0.497414	0.175843	0.843683	0.334806	0.185144	0.170489	2.02439	0.928262	4.50031	1.10883	1.13689	1.32628	1.33813	1.79678	0.711987	3.30308	2.67626	1.19494	0.132706	0.154785	0.541437	2.26149	0.0965856	0.1256	0.161262	0.269257	0.760922	0.655491	7.16105	1.46187	0.705654	0.144526	0.704939	0.164534	1.14276	4.36597	2.70694	3.27014	1.22364	0.197942
2-palmitoleoylglycerol (16:1)*	Monoacylglycerol	0.632746	0.416243	1.14066	1.39353	0.89378			1.81105							1.16909	1.11967	3.27898	1.08411	1.44515	1.72934	0.574047		0.44753	1.62349	1.4748	0.612323				0.361048					0.525065		3.30075	0.47873					0.667282	1.18712	1.17075	2.86384	1.58148	0.271042
1-stearoyl-2-linoleoyl-GPE (18:0/18:2)*	Phosphatidylethanolamine (PE)	1.1242	0.747764	0.719825	0.742259	0.711941	0.749381	1.07758	1.12629	1.10044	1.12746	0.724752	0.73275	0.680516	1.12232	1.00768	0.674637	1.08155	0.716814	1	1.00162	0.782802	0.789152	0.790869	1.12713	1.20132	1.01582	1.07192	1.06924	0.718275	0.79815	1.09769	1.01508	0.995137	0.665558	0.730935	1.36473	1.05359	1.06734	1.07742	1.0377	1.05472	1.04299	1.05287	1.06066	1.15113	1.09591	0.807671	1.07852
1-stearoyl-2-arachidonoyl-GPE (18:0/20:4)	Phosphatidylethanolamine (PE)						1.21892					1.1148	0.961824	0.839377	1.07748	0.812417	0.953329				0.47056	0.464556	0.69565		0.780405	0.589498					0.88081	0.624886							0.618747		0.744333	1.87054	0.767542	1	0.802132	1.23114	0.906669		0.658555
1-oleoyl-2-linoleoyl-GPI (18:1/18:2)*	Phosphatidylinositol (PI)	0.826178	0.945676	0.91671	0.940039	0.812062	0.975447	1	1.01947	1.06005	1.01802	1.16016	1.12531	0.980199	1.16692	1.08109	0.84625	0.959036	0.772145	0.831121	0.794133	1.0989	1.00968	1.05555	0.927193	1.06583	1.09057	1.12971	1.12937	1.05265	1.13971	0.896492	0.932775	0.958662	0.940832	0.973611	1.0971	1.019	1.097	1.2317	1.0727	1.17867	1.12927	1.12947	1.17545	1.18057	0.96569	0.977594	0.987534
1-stearoyl-2-linoleoyl-GPC (18:0/18:2)*	Phosphatidylcholine (PC)	1.02238	1.04805	0.992741	0.976812	1.00071	1.11315	1.07289	1.06482	1.06054	1.11263	1.15097	1.12009	1.02742	1.04292	0.966309	0.656868	0.941031	1.03704	0.962188	0.945952	1.14138	1.09991	1.11524	0.692343	1.00995	1.07741	1.07588	1.08077	1.05677	1.05513	1.11351	0.93354	0.968615	0.990022	0.929253	1.01986	0.991056	1.05158	1.06313	1.02915	1.07366	1.06985	1.07289	1.04402	1.11281	0.951144	1.05491	1
1-oleoyl-2-linoleoyl-GPC (18:1/18:2)*	Phosphatidylcholine (PC)	1.02246	1.00047	0.976387	0.915533	0.947728	0.891753	1.05895	1.07649	1.07194	1.10353	1.20068	1.00654	0.931713	0.816618	1.00724	1.07408	0.98563	0.947421	0.99552	0.910166	0.922442	0.887025	0.89745	0.829649	1.07537	1.17635	1.16183	1.22408	0.927898	0.921629	1.03488	0.960821	1.02464	0.966667	1	0.830231	0.948741	1.04593	1.05871	1.0951	1.09611	1.13802	0.916186	1.07897	0.94389	1.00601	1.02428	1.06815
1-palmitoyl-2-palmitoleoyl-GPC (16:0/16:1)*	Phosphatidylcholine (PC)	1.16243	1.12666	1.13194	1.12224	1.07077	1.0654	0.971489	1.04079	0.95411	0.970394	1	1.01439	0.94667	0.841596	0.866728	1.13394	1.14588	1.11426	1.05734	1.02528	1.00726	1.0148	1.03767	0.890494	0.982118	1.00046	0.865657	0.897496	0.839538	0.89574	1.21773	1.06215	1.15516	1.0814	1.12325	0.850006	0.925871	1.06152	0.937959	0.997404	0.981235	0.911121	0.961242	0.907233	0.985355	0.952445	0.973349	0.962956
1-stearoyl-2-linoleoyl-GPI (18:0/18:2)	Phosphatidylinositol (PI)	0.607176	0.65983	0.626168	0.691745	0.54649	0.928353	1.06061	0.900918	1.47554	0.900797	1.08145	1.08078	1.06757	1.0206	1.10304	0.608407	0.637495	0.619345	0.799715	0.627262	1.0465	1.03419	1	0.997863	1.04828	1.09844	1.26123	1.05395	1.1939	1.05381	0.683286	0.726189	1.03822	0.746181	0.77578	1.18303	1.38219	1.04824	1.17375	1.10341	1.23733	1.26467	1.01296	1.64343	1.13832	1.05524	0.852228	1.12456
1-palmitoyl-2-palmitoleoyl-GPE (16:0/16:1)*	Phosphatidylethanolamine (PE)	0.986125	1.06202	1.04959	0.976506	0.944332	0.921597	0.897218	0.962986	0.914756	0.875607	0.938472	0.976746	1.00455	0.951712	0.95898	1.10881	1.02714	1.04902	1.14687	1.05714	1.05369	1.05291	1.16279	0.922892	1.01906	1.10862	0.924642	0.908653	0.995447	0.914967	1.15746	1.02512	1.08788	1.09341	0.972785	0.933537	1.02675	1.1833	0.941969	1.15096	0.988404	1.01372	0.942051	0.857068	0.991527	0.92088	1.06617	1.03721
1,2-dipalmitoleoyl-GPC (16:1/16:1)*	Phosphatidylcholine (PC)	0.917431	1.00515	0.80535	0.904846	0.83502	1.23483	1.23298	1.31643	1.27939	1.18269	1.15975	1.23684	1.21884	1	1.00081	0.987078	0.935254	0.984483	0.981577	0.846036	1.00839	1.12875	1.19503	0.906957	0.983068	1.17432	0.955134	0.92446	0.872262	0.90869	1.09889	0.974036	1.1205	1.09014	0.944551	0.891271	1.13025	1.46384	1.02664	1.25189	1.13986	1.11027	1.16616	0.92826	0.99189	0.843074	0.857109	0.929504
1-palmityl-2-oleoyl-GPC (O-16:0/18:1)*	Plasmalogen	0.656194	0.798462	0.759472	0.872882	0.726435	1.24064	0.987262	1.13647	1.13441	1.31631	1.72927	1.76612	1.59454	1.64071	1.23841	0.635828	0.607502	0.664726	0.557843	0.532406	1.15391	1.1924	1.26277	1.11722	0.978049	1.37724	1.43403	1.45748	1.54699	1.6521	0.60713	0.461739	0.597102	0.566771	0.69826	1.09536	0.927232	1	0.917756	0.863615	1.43961	1.3543	1.71368	1.41135	1.68613	0.524195	0.567624	0.533846
1-margaroyl-2-oleoyl-GPC (17:0/18:1)*	Phosphatidylcholine (PC)	0.619801	0.68008	0.679493	0.66758	0.582712	1.17112	0.97044	1.13298	1.07228	1.24084	1.37565	1.52227	1.37144	1.54159	1.0873	0.647917	0.560677	0.652633	0.638673	0.653613	0.95148	1.05281	1.12358	0.950281	1.01142	1.15958	1.08856	1.10363	1.29407	1.22273	0.900158	0.608593	0.879531	0.845118	0.849331	1.04733	1.01012	1.00665	0.855738	0.910029	1.30564	1.11784	1.31286	1.13233	1.46484	0.623662	0.713064	0.610468
1-stearoyl-2-dihomo-linolenoyl-GPC (18:0/20:3n3 or n6)*	Phosphatidylcholine (PC)	0.615898	0.531428	0.719203	0.540948	0.681365	1.25129	0.995775	1.1501	0.615593	0.880815	1.29988	1.64791	0.993645	1.26653	1.19662	0.711297	0.824929	0.74581	0.688837	0.683668	0.860695	1.26588	1.26077	1.34072	1.13276	1.45091	1.47818	1.63453	1.63699	1.52128	0.789846	0.584641	0.544802	0.740677	0.685601	0.937117	1.04292	1.1828	1	0.964444	1.73801	1.47593	0.803257	1.61603	1.5644	0.970696	0.921535	0.938689
palmitoleoyl-oleoyl-glycerol (16:1/18:1) [2]*	Diacylglycerol	2.87366	2.54297	2.90471	3.19944	3.47016	0.589525	0.546542	0.798766	0.963237	0.878555	0.697304	0.740079	0.561024	1.01504	0.674917	0.901283	2.28483	1.77472	1.18388	1.95325	0.836119	0.490453	0.47326	0.735127	0.927273	0.591407	0.546033		0.753823	0.657565	1.66426	1.62431	1.6548	1.31941	1.98079	1.01313	0.700992	0.639796	0.733464	0.647269	0.688388	0.672234	0.534469	1.75798	0.942411	2.21573	1.95927	1.28755
palmitoyl-linoleoyl-glycerol (16:0/18:2) [2]*	Diacylglycerol	1.25922	1.59899	1.92013	1.46583	1.50392	0.540499	0.793497	0.836161	0.645217	0.755015	0.596184	0.538821	0.660502	0.514708	0.502176	1.71295	1.28494	1.68433	1.71017	1.72591	0.895672	0.917066	0.822972	1.1515	0.758066	0.623444	0.485921		0.583213	0.586178	1.09956	1.12746	1.26398	1.25265	0.960772	0.920891	0.800624	0.705635	0.583127	0.709227	0.422347	0.49417	0.455073		0.410762	1.65641	2.15653	1.60359
(3'-5')-adenylyluridine	Dinucleotide	0.384454	0.659427	0.593526	0.647152	0.564358	1.86134	1.29557	1.2594	1.00589	1.07079	1.65452	1.10776	1.4423	1.60436	1.58072	0.322983	0.609282	0.308561	0.399469	0.470645	2.01808	1.50361	0.952913	1.56742	1.28107	1.61361	1.56352	1.42578	1.63914	1.72669	0.647959	0.814177	0.599324	0.833282	0.952051	1.6881	2.3014	1.51689	2.24405	1.96483	1.5162	1.63338	1.85107	2.21245	2.33386	0.542745	0.375867	0.6222
(3'-5')-cytidylyladenosine	Dinucleotide	0.635592	0.900085	0.617056	0.478865	0.569019	2.0651	1.41757	1.67405	1.38835	1.53528	1.84681	1.25713	1.69298	1.45935	1.3215	0.485752	0.760098	0.703244	0.833112	0.571878	2.16252	1.72007	1.3763	1.32239	1.06139	1.74398	1.75607	1.79189	1.50308	1.37755	0.95912	1.25126	1.24983	1.25928	0.990707	1.21333	1.58853	1.79912	2.23541	1.81275	1.68013	1.74738	1.90351	1.23132	1.78077	0.673298	0.563868	0.810148
1-palmitoyl-2-oleoyl-GPI (16:0/18:1)*	Phosphatidylinositol (PI)	0.717438	0.782006	0.652874	0.725816	0.677484	0.948778	0.953745	1.04024	0.981486	0.953714	1.01585	1.02771	1.03201	1.12907	1.00607	0.783818	0.886692	0.807469	0.813743	0.74692	1.07133	0.944329	1.16712	0.918764	1.06801	1.1193	0.886802	1.0612	1.03829	1.08616	0.776872	0.855195	0.946674	0.872202	0.917047	1.13231	1.17908	1.18819	1.06537	1.23529	1.22653	1.08227	1	1.17115	1.303	0.844329	0.809122	0.844511
1-oleoyl-2-linoleoyl-GPE (18:1/18:2)*	Phosphatidylethanolamine (PE)	1.1324	1.15919	1.17707	1.16101	1.09644	0.981247	0.91672	1.02556	0.971766	0.905094	0.922819	0.959039	0.954177	0.923494	0.822739	1.04611	1.07464	0.983096	1.02614	1.10051	0.952415	0.942564	0.999197	0.950173	1.08895	0.857295	0.912438	0.924746	0.943309	0.94036	1.00918	0.985679	0.986666	0.989059	1.01924	1.01791	0.823006	0.887768	0.89585	0.878412	0.860042	0.812627	0.902885	0.901383	0.918826	1.02428	1.0987	1.0365
1-palmitoyl-2-dihomo-linolenoyl-GPE (16:0/20:3n3 or n6)*	Phosphatidylethanolamine (PE)	0.695136	0.729326	0.737664	0.599691	0.787733	1.00891	0.973573	0.940101	0.837482	1.0731	1.17363	1.11219	1.06117	1.08424	1.02484	0.804661	0.669022	0.697229	0.57719	0.596053	1.0357	1.05337	0.996183	0.979006	0.902683	1.14552	1.12658	1.10786	1.32658	1.20104	0.909638	0.623281	0.678239	0.773896	0.802688	1.15732	1.03664	0.943115	0.934409	1.00245	1.18667	1.26057	1.10689	1.17854	1.31304	0.756427	0.883162	0.771985
1-palmitoyl-2-palmitoleoyl-GPG (16:0/16:1)*	Phosphatidylglycerol (PG)	1.30672	1.3856	1.19625	1.10425	1.12401	1.20648	0.956911	1.07821	1.00843	1.11399	0.96156	1.0762	1.0569	0.894377	0.766248	1.23417	1.24671	1.27755	1.19638	1	1.03696	1.08728	1.09523	0.998882	0.888883	0.993334	0.896815	0.880095	0.864779	0.954367	1.52833	1.29053	1.36862	1.44476	1.18218	0.837936	0.837405	1.20427	0.890279	0.997541	0.908952	0.856148	0.83019	0.783077	0.850402	0.89057	1.01703	0.928465
1-oleoyl-2-linoleoyl-GPG (18:1/18:2)*	Phosphatidylglycerol (PG)	0.998175	1.1231	1.02121	0.980488	1.01345	1.19887	1.02101	1.13621	1.06042	1.21215	1.08023	0.998631	0.951187	0.985591	0.743241	1.1466	1.01386	1.09074	1.01003	1	1.14977	1.2483	1.13414	1.18025	1.07723	1.0204	0.996649	0.942034	0.917149	0.989408	1.09077	1.01274	1.08784	1.10748	1.03398	0.943388	0.951029	1.03026	1.06123	0.967132	0.931805	0.936013	0.988041	0.848693	0.973088	0.996524	1.06107	0.960705
1-palmityl-2-linoleoyl-GPC (O-16:0/18:2)*	Plasmalogen	0.825652	0.985784	0.841967	0.857197	0.900206	1.10047	1.11162	1.07377	1.0877	1.16573	1.31515	1.20768	1.24137	1.17708	1.04707	0.925984	0.808184	1.06559	0.833339	0.804222	1.24928	1.15451	1.36693	1.15494	1.04891	1.28747	1.36874	1.17848	1.31809	1.35427	0.744994	0.694303	0.684816	0.740533	0.72428	1.07835	0.864223	0.974508	1.01209	0.99442	1.09111	1.20817	1.19766	1.093	1.18536	0.731299	0.921029	0.882497
1-stearyl-GPC (O-18:0)*	Lysoplasmalogen	0.344586	0.407559	0.780769	1.53907	0.606738	1.48221	0.898147	0.613662	0.407336	0.365194	1.79051	1.20298	0.625018	3.14506	3.47474	0.375718	0.950228	0.18397	0.161036	0.757305	2.11742	1.71955	0.725678	3.40005	4.18071	2.11551	0.85673	1.37173	3.64177	5.49839	0.364263	0.38561	0.281409	0.222628	1.0778	1.64597	2.49562	0.53424	1.19039	1.12314	1.72828	0.765764	0.788438	8.68487	4.56658	0.945476	0.2502	0.334324
phosphatidylcholine (16:0/22:5n3, 18:1/20:4)*	Phosphatidylcholine (PC)	0.529089	0.510391	0.542769	0.645911	0.724707	1.28059	0.630615	0.625037	0.467739	0.547253	1.1916	0.953555	1.34615	1.12937	1.15486	1.40533	0.460774	0.707468	0.726643	0.875266	1.49769	0.94809	1.10959	1.03746	0.698658	0.994467	0.680776	1.2402	0.677618	0.839071	0.910702	0.78649	1.19925	0.863952	0.517518	0.758769		0.880523	0.655776	0.604551	1.65406	1.38792	1.38162	0.964001	1.00271	1.11893	0.728596	0.74181
1-palmitoyl-2-palmitoleoyl-GPI (16:0/16:1)*	Phosphatidylinositol (PI)	0.766325	0.874303	0.720432	0.761977	0.666219	1.17404	1.08264	1.23062	1.16184	1	1.12026	1.18991	1.00855	1.11148	1.08804	0.916652	0.929525	0.892156	0.946831	0.761461	1.16022	1.20448	1.33919	1.0719	1.01559	1.21022	0.863199	1.03032	0.875732	1.10634	1.052	0.866239	0.971519	1.05427	0.856448	0.984902	1.25696	1.35436	1.05568	1.2248	1.088	1.00426	1.09793	1.03917	1.24657	0.852035	0.888472	0.885709
1,2-dipalmitoleoyl-GPI (16:1/16:1)*	Phosphatidylinositol (PI)	0.588857	0.809204	0.613842	0.831077	0.614002	1.43375	1.38115	1.53959	1.73026	1.56074	1.31036	1.56292	1.52294	1.50705	1.50804	0.683965	0.718635	0.812079	0.665062	0.515112	1.11171	1.24656	1.29546	0.925742	0.982423	1.29597	0.899088	1	1.06456	1.20698	0.910038	0.754837	0.799884	0.864676	0.887275	1.04406	1.71128	1.77801	1.08921	1.3194	1.35721	1.2043	1.37568	1.15237	1.33201	0.58676	0.685429	0.606937
1-palmitoleoyl-2-oleoyl-GPI (16:1/18:1)*	Phosphatidylinositol (PI)		0.77893	0.503927	0.681945	0.580332	1.14037	1.20033		1.34645	1.2466	1.14116	1.7762	1.30931	1.70275	0.994193	0.618583		0.565525			0.880051	0.972537	1.29278	0.907667	0.729545	1.2082	0.838909		1.16928	1.12257	0.756315	0.607756		0.947915	0.980168	1.09938	1.20401	1.39236	0.781883	1.41097	1.34053	1.10473	1.62548	1.17174	1.73331		0.595716
1-palmitoyl-2-linolenoyl-GPI (16:0/18:3)*	Phosphatidylinositol (PI)	0.757693	0.88869	0.609133	0.399961	0.60748	0.998679	0.840512	0.893397	0.882482	0.851409	1.18357	1.08896	1.26445	0.840734	0.927256	1.01528	0.724889	0.993957	0.890931	0.585721	0.999506	0.965767	1.15048	0.612855	0.637654	1.17458	1.36638	1.1873	1.06724	0.918426	1.05229	0.913536	1.2258	1.03285	0.75503	0.693303	0.506403	1.03022	0.891629	1.14325	1.06446	1.07025	1.09258		0.664311	0.818633	1.10364	1.08521
1-oleoyl-2-linolenoyl-GPI (18:1/18:3)*	Phosphatidylinositol (PI)	0.97069	0.635636	0.516055	0.493982	0.567618	0.915983	1.20814	1.19927	1.23118	0.747759	1.08845	1.05658	1.06638	0.942295	1.31336	0.689053	1.01727	0.64389	0.998806	0.950443	0.784555	0.868808	0.806464	0.79762	1.23959	1.39219	1.44689	1.40763	1.02349	0.969293	0.785137	1.08885	1.17343	0.726528	0.701105	0.71835	1.12109	1.18606	1.23652	1.2505	1.40241	1.34547	0.988153	1.33932	0.960075	1	0.712547	1.19252
1-stearoyl-2-oleoyl-GPI (18:0/18:1)*	Phosphatidylinositol (PI)								0.81318			0.98593		1.17855	1.51081	1.17776						0.784253		0.870792	0.733426	1.06441	1.18667	1.22935	1.02266	1.7781	1.14666						1.17915	1.33946	0.979915	0.98999		1.12906	0.899352	0.709227	1.46854	1.10328
1-palmitoleoyl-GPS (16:1)*	Lysophospholipid	0.875672	0.588759	1.19143				0.495254	1.1657	1.05477	0.858447			0.779346			0.916369		1	1.46578				0.937765				0.88941	0.782993			0.91473	0.834535	0.801775	1.10468	1.00734			1.95574		0.960101	1.88651	1.13684	2.42309		1.91528		1.05391	0.753435
1-stearyl-GPE (O-18:0)*	Lysoplasmalogen	0.555735	0.658032	0.908056	1.38444	0.876771	0.944281	0.794412	0.580611	0.534897	0.567868	1.18536	1.09698	0.649836	1.67724	1.56667	0.635244	0.988168	0.416256	0.412211	0.873977	1.2979	1.16058	0.812284	1.65075	1.88969	1.11437	0.85436	1.09732	1.94128	2.31197	0.622333	0.620658	0.472964	0.435463	1.12964	1.44158	1.62068	0.648423	1.08636	0.982797	1.1814	0.841773	0.876081	3.0695	2.29602	1.05996	0.571656	0.724712
1,2-dipalmitoyl-GPE (16:0/16:0)*	Phosphatidylethanolamine (PE)	1.063	0.990394	1.02386	1.02866	1.03144	1.09459	0.929258	0.984224	0.96657	0.96613	0.971831	0.976386	0.924087	0.943396	0.894067	1.01168	1.0532	0.984376	0.950441	0.926993	0.927754	0.988253	0.959973	1	1.02634	0.909696	0.811695	0.86965	0.860393	0.964931	0.958414	0.887338	0.899723	0.944711	0.986877	1.00747	0.869059	0.888202	0.899453	0.993471	0.879018	0.977173	0.850447	0.955742	1.05965	1.12712	1.23702	1.08989
1-palmitoyl-2-stearoyl-GPE (16:0/18:0)*	Phosphatidylethanolamine (PE)	1.19186	1.20249	1.38763	1.24586	1.19056	1	0.84337	0.98506	0.953674	1.00474	0.985975	0.871996	0.823959	0.929839	0.80849	1.06611	1.07977	0.968834	0.973219	1.01785	0.91871	0.9791	0.962007	0.985072	1.06632	0.839551	0.731016	0.837468	0.970232	0.942719	0.985554	0.816424	0.908552	1.0125	0.952448	1.03772	0.725878	0.751347	0.825162	0.796269	0.780954	0.74492	0.652838	0.864094	0.847053	1.20854	1.24585	1.10048
1-palmitoyl-2-alpha-linolenoyl-GPE (16:0/18:3n3)*	Phosphatidylethanolamine (PE)	0.803788	0.895949	0.928917	0.852982	0.968808	1.0572	0.793523	0.830482	0.805239	1.01652	1.11855	1.10517	1.00524	0.959581	0.919493	0.887546	0.830791	0.89002	0.810491	0.72335	0.952087	1.03606	0.961461	0.9786	0.853255	0.910187	0.932846	0.858354	1.10657	1.04682	1.13643	0.880665	0.937823	1.05212	1.05049	1.0535	0.879756	0.915028	0.939163	0.966902	1.02207	1.11263	1.06269	0.927139	1.19671	1.07105	1.23908	1.02105
1-stearoyl-2-dihomo-linolenoyl-GPE (18:0/20:3n3 or n6)*	Phosphatidylethanolamine (PE)	0.646603	0.648808	0.733275	0.593284	0.73534	1.04171	0.949271	0.839935	0.812631	1.01009	1.4185	1.34819	1.3396	1.30178	1.14779	0.738216	0.616593	0.612901	0.655531	0.647126	1.07016	1.0395	1.07185	1.15865	0.920828	1.32228	1.45448	1.42977	1.87275	1.4979	0.776883	0.59685	0.590559	0.63376	0.684479	1.23222	1.0202	0.870387	0.866975	0.899894	1.19277	1.23566	1.28739	1.4503	1.60594	0.737173	0.893771	0.753262
1,2-dilinoleoyl-GPE (18:2/18:2)*	Phosphatidylethanolamine (PE)	1.00296	1.04662	0.998094	0.978302	1.01914	1.11106	0.991447	1.07034	1.01444	1.08602	1.1009	1.10777	1.02994	0.967198	0.91102	1.01646	1.02022	1.073	1.02209	0.979699	1.10841	1.13566	1.11157	1.09542	1.06296	0.99721	0.99977	1	1.06173	1.00914	1.09515	0.93989	1.00479	1.02881	1.06635	1.03201	0.979808	0.966464	0.967174	1.04844	0.962125	1.01372	0.939547	0.899054	0.95209	1.06786	1.19316	1.1022
1-linoleoyl-2-linolenoyl-GPE (18:2/18:3)*	Phosphatidylethanolamine (PE)	0.882676	0.931345	0.977385	0.95642	0.956465	1.0683	1.02218	1.01424	0.993473	1.03799	1.17403	1.16367	0.98484	1.15677	1.08482	0.884056	0.913845	0.732051	0.715897	0.872539	1	1.06829	0.946486	1.14146	1.14568	1.0242	0.952827	1.0056	1.1525	1.13975	0.935622	0.854163	0.79504	0.82478	1.03778	1.1768	1.08776	0.924705	0.956478	1.01483	1.00114	0.985484	0.920867	1.17819	1.08148	1.02714	0.906455	0.886536
1-(1-enyl-stearoyl)-2-linoleoyl-GPE (P-18:0/18:2)*	Plasmalogen	1.23313	1.24966	1.33599	1.28417	1.35542	0.934502	1.10446	0.921015	0.999352	0.930527	0.72459	0.934018	0.721283	1.03032	0.795795	1.13781	0.942616	1.16308	0.9798	1.16098	1.02789	0.899469	1.1483	0.972993	0.834755	0.789842	0.818268	0.581934	0.82735	1.10787	1.02226	0.822619	0.956435	1.08824	1.24109	1.05088	0.823884	0.734328	1.08949	0.825397	0.8309	0.969752	0.959595	0.820693	0.713304	1.08473	1.28109	0.960332
1-linoleoyl-GPG (18:2)*	Lysophospholipid	0.549134	0.445128	1.3042	2.17109	0.763172	0.805449	0.428135	1.39196	0.318932	0.240918	0.910072	0.413696	0.265073	0.637579	1.1994	1.24246	2.44009	0.532097	1.14638	1.36393	1.48349	1.43173	0.83394	2.20652	2.11202	1.26353	0.341469	0.563723	0.945896	1.18574	0.402564	0.412442	0.371796	0.503733	1.25141	0.914615	2.65733	1	0.543875	0.527934	0.876005	0.316106	0.962873	2.46863	2.37938	2.23244	1.24561	0.608479
gamma-glutamylserine	Gamma-glutamyl Amino Acid	1.00149	1.07605	2.01585	1.43942	1.99066	0.883924	1.00829	1.193	1.16562	1.22139	1.27935	1.12994	1.33944	1.34024	1.16833	1.08964	0.876518	0.919436	0.998513	1.61472	0.797863	0.860706	1.05438	0.999498	0.875333	0.977642	1.23016	0.981913	0.924304	0.745522	0.842402	0.855331	1.17997	1.05484	1	0.497227	0.58368	0.831634	0.756039	0.731184	0.905883	0.831877	0.939934	0.504735	0.513223	1.46451	0.944589	0.950524
thioproline	Chemical	1.49084	0.970556	1.4344	1.18958	1.7024	0.364258	0.457246	0.436201	0.599164	0.362639	0.250738	0.526679	0.737417	0.331797	0.351643	1.0235	1.1316	1.99842	1.72843	1.71594	0.175546		0.310898	0.240433	0.323385	0.398023	0.405203	0.296807		0.406029	1.29025	0.759424	1.40431	1.21681	1		0.344364	0.643795		0.236609	0.764983	0.924064	0.837114	0.624777	0.418192	1.05546	0.976501	1.04977
palmitoylcholine	Fatty Acid Metabolism (Acyl Choline)		0.64149	0.822256	0.751104		1.36329	0.850427	1.0648	0.939803	0.699558	1.68527	0.934718	0.912412	1.33544	1.16909	0.596818	1.09651	1.39316	0.627836	0.529468	1.6502	1.40518	1.35736	1.43622	1.80835	1.4342	1.13275	1.31534	1.36119	1.62989	0.450695	0.606951	0.938366	0.557248		1.36445	0.970612	1.15647	1.04446	0.982714	0.973086	0.93232	1.03106	1.04366	1.32615			0.418603
isocitric lactone	TCA Cycle	0.67142	0.402422	0.360319	0.977655	0.365412	1.03514	2.34066	1.51597	2.61491	3.49915	1.61554	2.26348	0.974449	1.38777	1.14908	0.654757	1.54621	0.273122	0.369713		1.03312	0.611788	1.0203	1.02632	0.766448	1.47727	1.94686	2.75511	1.68855	1.63668	0.4612	0.64901	0.45924	0.426348	0.351329	0.79181	0.95309	1.1308	1.96959	2.0865	2.50065	2.7178	1.69774	2.41196	1.85245		0.495915	0.544851
2-methylserine	Glycine, Serine and Threonine Metabolism	0.472748	0.478536	0.455833	0.614	0.415682	0.501685	0.852763	0.683959	0.882179	0.789701	2.12165	2.87324	1.70075	1.8437	1.74114	0.462401	0.692562	0.310337	0.325779	0.298867	0.918981	1.01243	0.839558	1.23818	0.574604	1.29065	1.94696	2.11964	2.21937	2.40262	0.580223	1.2632	0.994631	0.835726	1.03899	2.07926	1.11251	2.51504	3.71411	2.62102	4.48026	4.28448	6.11194	4.45719	3.43467	1.09801	1.98667	1.79186
(S)-3-hydroxybutyrylcarnitine	Fatty Acid Metabolism (Acyl Carnitine, Hydroxy)	1.66609	1.40905	1	0.724961	1.46846	0.756975	0.353531	0.597471	0.426359	0.541172	0.529736	0.41574	0.432821	0.432895	0.276507	1.9784	1.88125	2.17684	1.7248	2.08676	0.3959	0.591357	0.609425	0.60739	0.333129	1.00811	0.635198	0.677628	0.804016	0.661766	1.69389	1.50616	1.80744	1.75165	1.34764			0.328161	0.222034	0.235037	0.145811	0.153174	0.127709	0.117776	0.164702	2.9323	2.85979	2.61246
seryllysine	Dipeptide	2.41235	1.71376	2.24896	4.75935	2.81469	1.07736		0.930234	0.897541	0.617398	0.706471	0.820972	0.698232	0.514635		1.82961	5.34432	2.00987	1.63476	2.67598	0.679156	0.531812	0.81119	0.601166	0.914715	0.722882	0.709195	0.572443	0.540631	0.817208	2.00595	1.06056	1.1548	1.26518	1.67771				0.502712	0.857083	0.633112		0.698521	0.893961		1.87144	1.43319	1.09241
oleoylcholine	Fatty Acid Metabolism (Acyl Choline)	0.583736	0.646295		0.781526	0.490865		0.954238		1.01695	1.13559	1.62982	1.05088	1.36096	1.79795	1.57425	0.590941	0.708865	1.33819	0.464346		1.15524	1.1326	1.50987	1.15798	1.47923	1.54196	1.05844	1.28043	1.71031	1.42543			0.853426	0.747237	0.752994	1.10052	1.13965	1.14445	0.805599	1.16612	1.45484	0.883341	1.33464	1.58991	1.41803		0.452832
palmitoleoylcholine	Fatty Acid Metabolism (Acyl Choline)	0.599172	0.740956	0.893813	0.879693	0.807915	2.23974	1.21006	1.49048	1.6765	1.52378	1.75141	1.04318	1.69351	1.34189	1.10312	0.686341	0.848832	2.52685	0.938965	0.636086	1.41124	1.35772	2.06532	1.33647	1.46637	1.96021	1.26876	1.00655	0.948544	1.1809	0.771457	0.779028	1.58044	1.29839	0.775278	0.807311	1.00631	1.57018	0.992544	0.894968	1.32312	1.53114	1.63165	1.03753	1.41563	0.583843	0.368837	0.595798
1-linoleoyl-2-linolenoyl-GPC (18:2/18:3)*	Phosphatidylcholine (PC)	0.811584	0.832389	0.763139	0.682338	0.799027	1.18061	0.996587	1.06106	1.04349	1.11104	1.39153	1.34866	1.25357	1.29691	1.17158	0.812264	0.735787	0.848139	0.826884	0.753474	1.10411	1.10821	1.09406	1.12662	1.07617	1.32269	1.19798	1.3582	1.29232	1.23821	0.888134	0.827298	0.931269	0.893567	0.754512	0.950776	1.04916	1.13188	1.17834	1.12006	1.24981	1.40851	1.00632	1.31426	1.26235	0.874162	0.88935	0.904344
1,2-dilinolenoyl-GPC (18:3/18:3)*	Phosphatidylcholine (PC)	0.472084	0.54987	0.631233	0.679976	0.685351	1.36731	0.804759	0.779085	0.679482	0.830999	1.65408	1.64685	1.17329	1.76978	1.49206	0.597571	0.633742	0.468188	0.373459	0.489089	1.17643	1.1664	0.853432	1.54997	1.26924	1.2984	1.09343	1.23288	1.99482	1.99237	0.753573	0.528627	0.57698	0.650215	0.820294	0.912682	1.06489	0.742402	0.878472	1.09351	1.20935	1.21231	0.905505	2.18498	2.14467	0.713141	0.622286	0.539774
1-palmitoleoyl-2-linolenoyl-GPC (16:1/18:3)*	Phosphatidylcholine (PC)	0.700377	0.769581	0.789701	1.0091	0.69993	1.11878	0.885068	0.986331	0.892957	0.914048	1.14618	1.10409	0.993558	1.16465	1.13336	0.766646	0.783362	0.653806	0.653946	0.70314	1.10666	1.05149	0.953768	1.17917	1.21818	1.09708	0.916786	1	1.19162	1.2142	0.753902	0.713894	0.739367	0.641758	0.907116	0.967008	1.03032	0.874336	0.992774	0.937926	1.04622	1.03586	0.988561	1.34864	1.28966	0.748035	0.679402	0.707845
phosphatidylcholine (14:0/14:0, 16:0/12:0)	Phosphatidylcholine (PC)	0.678007	0.710062	0.576293	0.689909	0.566772	1.26537	1.02741	1.21833	0.886074	0.742073	1.14112	0.938863	1.11877	0.863771	0.886512	0.964312	0.999734	1.0049	0.937248	0.987994	1.25591	1.4322	1.21633	1.18183	1.57714	1.11004	0.928669	0.813246	0.816814	1.01333	0.943266	0.796136	0.946215	0.846214	0.886276	0.766208	0.876153	1.08587	0.816014	1.02756	1.18421	1.1172	1.13965	1.10712	1.01014	0.921246	0.81596	0.896455
phosphatidylcholine (15:0/18:1, 17:0/16:1, 16:0/17:1)*	Phosphatidylcholine (PC)	0.844142	0.892903	0.841246	0.963213	0.814995	1.07899	1.03144	1.22073	1.02537	0.993358	1.11791	1.24298	1.23244	1.27049	0.997475	0.807267	0.897252	0.881035	0.853705	0.909562	0.856251	0.991022	1.00942	0.902407	0.967307	1.05462	1.02259	1.04674	0.98681	1.00182	1.10223	0.863018	1.09039	1.04881	1.0486	0.940878	0.966428	1.04256	0.99166	1.02645	1.06302	1.07861	1.21104	1.22311	1.15022	0.787607	0.847826	0.821307
phosphatidylcholine (18:1/20:2, 18:2/20:1)*	Phosphatidylcholine (PC)	0.792332	1	0.99113	0.885695	0.884674	1.05641	0.936816	1.13571	1.03583	0.749049	1.09769	1.23332	0.716108	1.26615	0.980061	1.11381	0.88532	1.15257	0.983969	1.04733	0.758848	1.03108	1.04872	0.884054	0.885082	1.00251	1.12727	1.08494	1.0453	1.07475	1.14018	0.938724	1.04945	1.02699	0.926578	0.986749	0.986257	1.00773	0.876405	0.901966	0.981784	1.14217	0.880385	0.995988	1.11801	1.01469	0.899778	0.958849
1,2-dilinolenoyl-GPE (18:3/18:3)*	Phosphatidylethanolamine (PE)	0.693384	0.649082	0.745834	0.751876	0.719913	1.14287	0.918619	1.02712	0.910086	0.953257	1.17659	1.08596	0.957151	1.21829	1.18441	0.74485	0.701387	0.538749	0.55954	0.668837	0.91901	1.0174	0.791686	1.17016	1.10798	1.08414	0.936503	1.07507	1.29146	1.12619	0.749418	0.663127	0.618984	0.598101	1.01229	1.14193	1.13245	0.877482	0.958313	0.999936	1.07271	1.07414	0.932732	1.31915	1.36472	0.84247	0.693057	0.724877
1-palmitoleoyl-2-linoleoyl-GPE (16:1/18:2)*	Phosphatidylethanolamine (PE)	1.11391	1.20486	1.09796	1.23735	1.06533	0.988654	0.904359	1.03287	0.954043	1.00272	0.972912	0.958233	0.93802	0.876843	0.79472	1.08592	1.05672	1.04629	1.04202	1.02739	1.03938	0.922384	1.02687	0.888066	1.03977	0.888524	0.872521	0.882683	0.799526	0.901115	1.13647	0.994569	1.15846	1.04949	1.12297	0.911579	0.863233	0.891681	0.834688	0.872009	0.872588	0.912253	0.94222	0.880842	0.943162	0.936876	1.0148	0.897341
phosphatidylcholine (18:0/20:2, 20:0/18:2)*	Phosphatidylcholine (PC)	0.980519	0.928517	0.917424	0.688458	0.960296	1.11816	1.1436	1.07081	1.02079	1.09374	1.1737	1.17549	1.24653	1.16088	1.05204	0.89881	0.782239	0.94118	1.02738	0.896499	1.08323	1.16649	1.13173	1.10758	1.03917	1.36739	1.37876	1.41032	1.42642	1.37422	0.992379	0.894291	0.875895	0.940841	0.813419	1.10926	0.960373	1.07549	1.08877	1.0251	1.23585	1.21865	1.09727	1.27844	1.14137	1.03463	0.996697	1.11435
hexadecatrienoate (16:3n3)	Long Chain Polyunsaturated Fatty Acid (n3 and n6)	0.581334	0.700245	0.870563	0.890454	0.797118	1.07954	1.11262	1.04118	1.12313	1.14736	1.80678	2.25308	1.43144	2.03556	2.03152	0.642856	1.01566	0.613216	0.633438	0.582759	1.07607	1.04323	0.903532	1.178	1.07704	1.64471	1.64288	1.41262	1.6814	1.53485	0.491577	0.566705	0.684695	0.741027	0.859526	0.827905	1.02842	0.882158	0.948883	0.867161	1.20975	1.18178	1.13521	2.02752	1.86912	0.791519	0.694223	0.582584
hexadecadienoate (16:2n6)	Long Chain Polyunsaturated Fatty Acid (n3 and n6)	0.807097	0.808958	1.39549	1.32093	1.02751	0.91589	0.995518	1.07946	0.672444	0.560479	0.992709	0.585531	0.539434	0.966358	1.40295	1	1.36455	0.550145	0.670431	0.852276	1.19477	1.10776	0.731418	1.68958	1.31253	0.963327	0.547597	0.677551	1.09502	1.13905	0.698217	0.880345	0.650117	0.593429	1.51775	1.10527	1.82504	0.825644	1.0782	0.884255	0.849085	0.541524	0.965118	1.93475	1.38074	1.56739	1.10994	0.760419
1-myristoyl-2-eicosapentaenoyl-GPC (14:0/20:5)*	Phosphatidylcholine (PC)	0.449689	0.682101	0.807315	0.989261	0.624597	0.98633	0.852369	0.768158	0.676192	0.688433	1.82515	1.84763	1.42002	1.72153	1.80592	0.647663	0.866866	0.425117	0.546408	0.629789	1	1.02266	0.66224	1.4029	1.34672	1.11746	0.96541	1.23537	1.88227	1.73013	0.687765	0.712226	0.746982	0.789088	0.937289	0.704106	0.992449	0.73429	0.908929	0.956216	1.53744	1.36895	0.919594	3.32655	2.62769	0.950329	0.894857	0.645657
palmitoleoylcarnitine (C16:1)*	Fatty Acid Metabolism (Acyl Carnitine, Monounsaturated)	2.78231	2.47977	1.38752	1.15502	1.91104	1.77674	0.777126	2.01635	1.24383	1.33179	0.357237	0.704353	0.2645	0.276063	0.180603	2.24557	2.23949	3.34913	2.68321	1.8371	0.387333	0.654429	1.01404	0.398713	0.462455	0.572669	0.324503	0.359328	0.270913	0.241295	1.76721	1.29166	2.50397	2.59652	1.23374	0.117515	0.151074	0.259984	0.193068	0.20874	0.0638818	0.111842	0.20447	0.0340547	0.0698475	1.69883	1.91501	1.67903
propionylglutamine	Glutamate Metabolism	0.906992	0.811169	0.987917	0.620845	1.12142	0.733653	0.975821	0.977504	1.11167	1.02005	1.1213	1.17447	1.1551	1.14688	0.935642	1.06735	0.655353	0.868895	0.864907	1	0.696119	0.763481	0.838238	0.65251	0.665816	0.683166	0.880672	0.786275	0.703717	0.56773	0.901807	0.780306	0.83409	0.861752	0.654375	0.657674	0.834049	0.869629	0.782506	0.940695	1.25885	1.46709	1.40453	0.838064	1.16843	1.15408	1.04706	1.04678
isovalerylglutamine	Leucine, Isoleucine and Valine Metabolism	0.692036	0.643115	0.572408	0.64736	0.648645	1.14305	1.50373	1.38703	1.8156	1.85222	2.10131	2.83216	2.30902	3.18127	2.41465	0.766146	0.888278	0.487204	0.604683	0.535524	0.872978	0.637366	0.621474	0.528701	0.711783	0.950772	1.37305	1.196	1.20975	1.124	0.387752	0.412235	0.452934	0.349605	0.541659	0.619163	1	0.916523	0.77268	1.41518	2.39041	2.23624	2.05975	2.47463	2.27974	0.680253	0.33163	0.668878
beta-hydroxyisovalerylglycine	Leucine, Isoleucine and Valine Metabolism	0.292316	0.425206	0.437254	0.506521	0.352644	0.496725	1	0.929195	0.933338	0.915078	0.844811	1.07801	1.08747	0.831029	1.01013	0.771898	0.477727	0.405678	0.605525	0.592958	0.783103	0.783543	1.0365	0.80807	0.89086	0.810718	0.805637	1.09768	1.02028	0.854404	0.482554	0.597487	0.548306	0.483755	0.490175	0.694712	0.73375	0.657836	0.838408	0.867033	1.5053	1.33386	1.30281	0.843129	1.26224	0.742846	0.855608	0.971599
1-linoleoyl-galactosylglycerol (18:2)*	Galactosyl Glycerolipids	1.05073	0.815735	1.50268	1.94337	1.05551			0.752687								2.07204	3.2689	1.32883	2.78077	1.16366				0.721423	0.42736							0.303498	0.363795	0.885751	0.85054	0.217677	0.682086	0.459047								2.67067	2.12925	0.58333
2'-O-methyluridine	Pyrimidine Metabolism, Uracil containing	1.11011	1.02539	1.3221	1.29443	1.29895	0.927416	0.718678	0.658954	0.932121	0.793476	0.953305	1.23509	0.869308	1.10078	0.968893	1.06502	1.25257	0.85931	0.89577	1.22348	0.969566	0.717407	0.8685	0.941093	0.962597	1.01873	1.24011	1.31066	1.36655	1.44089	1.06201	1.19698	1.02716	0.87121	1.20021	0.793282	0.886495	1	0.998839	1.22365	1.56934	1.4447	1.41372	1.40454	1.32413	1.15551	0.903479	1.00539
gamma-glutamyl-alpha-lysine	Gamma-glutamyl Amino Acid	0.693289	0.850471	1.06995	0.76294	1.01465	0.988288	1.50575	1.30007	1.4394	1.1187	1.3705	1.15194	1.28608	1.36545	1.13536	0.926783	0.703357	0.685781	0.826438	0.937532	1.05283	1.17918	1.46112	1.15062	1.13724	0.91465	1.12178	1.18459	1.04724	0.950375	0.601364	0.757511	0.832967	0.717147	0.62728	0.462559	0.692084	0.920699	0.748718	0.890476	1.03185	0.944337	1.1095	0.655836	0.806817	0.979036	0.841033	0.871706
butyrylglutamine/isobutyrylglutamine	Glutamate Metabolism	0.597013	0.575173	0.472144	0.55135	0.61858	0.946928	1.1558	1.16821	1.56918	1.38727	1.19319	1.85333	1.28578	1.95446	1.44575	0.538054	0.742825		0.568574	0.521709	0.729657	0.627439	0.804839	0.480071	0.632604	0.920082	1	0.943692	1.00676	0.947372	0.333605					0.475334	0.92567	0.794734	0.557954	1.01183	1.60123	1.63874	1.63161	1.68772	1.43884	0.598404
palmitoyl-oleoyl-glycerol (16:0/18:1) [2]*	Diacylglycerol	1.30712	1.0384	1.86544	1.53086	1.61107					0.236464						1.29827	1.40065	1.05016	1.37762	1.57841			0.355152	0.494001							0.795638	1.12211	1.1286	0.911041	1.22475	0.547792	0.367959									1.53848	1.34224	1.21595
palmitoleoyl-linoleoyl-glycerol (16:1/18:2) [1]*	Diacylglycerol		0.632872	0.718634	1.04088	0.750308	0.454789		0.90141	1.06165	0.996672	1.54331	0.86256	1.04404	0.964625	1.17443						1.21325	0.961131	0.904488	1.47044			1.33853	0.6958	0.911007	0.737038		0.642836		0.514776	0.695036	1.90044	1.15684	1.33517	1.1717		1.05878	0.933363	0.55021	1.04264	0.757201	1.07709	0.803071
diacylglycerol (14:0/18:1, 16:0/16:1) [2]*	Diacylglycerol	1.47398	1.64819	1.9313	1.58311	1.84138	0.870406	0.870594	0.885378	0.810463	0.643062	0.671223	0.497179	0.566666	0.541414	0.676338	1.21158	1.4813	1.27641	1.36444	1.59786	0.958565	0.922966	0.863639	1.17243	1.06245	0.510213	0.37496	0.332607	0.433617	0.658533	1.24424	1.14777	1.14326	1.08828	1.30806	1.02199	1	0.797968	0.915905	0.815502	0.460541	0.465935	0.382305	0.641815	0.737498	1.43838	1.45293	1.11372
palmitoyl-linolenoyl-glycerol (16:0/18:3) [2]*	Diacylglycerol	1.38753	1.13044	1.56683	1.21292	1.4044	0.655148	0.636167	0.693007	0.642035	0.725816	0.63416	0.637124	0.575368	0.459876	0.508015	1.57911	0.980593	1.50983	1.40239	1.34369	0.761992	0.563417	0.686588	1	0.815756	0.6287	0.568134			0.631175	1.08941	1.08725	0.78459	1.02999	0.952015	0.823233	0.829782	0.54649	0.553122			0.644079	0.282026	0.385914	0.447356	1.75881	1.82368	1.37741
diacylglycerol (16:1/18:2 [2], 16:0/18:3 [1])*	Diacylglycerol	1.37963	1.53953	1.88728	1.61674	1.8569	0.638038	0.851594	0.832228	0.875698	1.12714	0.950832	0.78306	0.699472	0.905421	0.736878	1.36227	1.23862	1.40822	1.25929	1.40607	0.902145	0.815246	0.869016	1.02233	0.754913	0.64176	0.729036	0.624548	0.854135	0.787226	1.10529	1.22	1.04699	1.24829	1.02537	1.0677	0.934605	0.871155	0.958046	0.924109	0.609356	0.655889	0.661735	0.744915	0.617376	1.42291	1.74595	1.25184
linoleoyl-linoleoyl-glycerol (18:2/18:2) [2]*	Diacylglycerol	0.55337	0.737044	0.955624	0.850104	0.878392	0.482931	1.00218	0.720741	0.698346	1.06556	0.983708	1.08728	1.10246	1.78955	1.04805	1.06166	0.997824	0.748625	0.747815	0.902499	0.73772	0.682357	0.82609	0.621737	0.70323	1.07328	1.70718	1.83807	1.65037	1.19083	1.07571	0.730473	0.946281	1.37254	0.586497	1.33368	0.961946	1.37853	1.41075	1.33569	1.4022	1.49457	1.2923	1.72413	1.15808	1.01279	1.31043	1.35077
diacylglycerol (12:0/18:1, 14:0/16:1, 16:0/14:1) [2]*	Diacylglycerol	1.05687	1.07841	1.20229	1.07214	1.17269	1.35741	1.33941	1.19236	1.08904	0.820539	1.08586	0.898311	1.07185	0.952526	1.14843	0.7624	1.02906	0.825212	0.918374	1.09316	1.07114	1.24254	0.881377	1.28878	1.48043	0.947398	0.749766	0.677573	0.640435	1.00749	0.787492	0.877647	0.901046	0.774149	0.945862	1.23179	1.54665	1.21999	1	1.16171	1.1063	1.08671	0.822537	1.24819	1.32607	1.04436	0.890595	0.800951
1-palmityl-GPE (O-16:0)*	Lysoplasmalogen	0.605789	0.741009	1.0109	1.30716	0.920761	0.927587	0.7607	0.589777	0.57752	0.560587	1.19407	1.09537	0.61719	1.60499	1.52118	0.694032	0.97662	0.454376	0.471116	0.928851	1.1784	1.04838	0.714035	1.42435	1.60051	1.1644	0.930763	1.13985	1.7938	2.04327	0.700188	0.684379	0.522682	0.488451	1.20175	1.39315	1.34881	0.624844	1.06624	0.921471	1.15292	0.873902	0.788616	2.33378	1.94151	1.08733	0.642155	0.763316
1-stearoyl-2-dihomo-linolenoyl-GPS (18:0/20:3n3 or 6)*	Phosphatidylserine (PS)	0.377288	0.578842	0.257603		0.287022	1.29787	1.16762	1.44193	1.53429	1.69914	1.80978	1.76988	2.14747	1.30111	1.07753	0.562651	0.272668	0.655685	0.66902		1.4184	1.30486	1.58232	0.722482	0.616872	2.31464	2.75598	2.20558	1.67955	1.14009	0.693547	0.706445	0.744413	0.916745	0.349785	0.999129	0.942425	1.65348	1.45212	1.58413	1.87365	2.50185	2.33932	0.721675	1.44575	0.427791	0.801548	0.870353
1-oleoyl-2-eicosenoyl-GPC (18:1/20:1)*	Phosphatidylcholine (PC)	1.08084	1.18122	1.09749	1.38244	1.06215	1.0802	0.990979	0.959128	1.03986	0.958894	0.871972	0.998715	0.611666	0.861334	0.807509	1.33233	1.69893	1.1385	1.28381	1.50932	1.04278	0.981141	1.29056	1.12265	1.38178	0.743532	0.797877	1.05709	0.879079	0.948031	1.13226	1.22648	1.43401	0.99064	1.23914	0.984159	1.11175	1.01249	1.0606	0.994056	0.879023	0.751314	0.85491	1.00129	0.946605	1.2055	1.23724	1.00139
1-palmityl-2-stearoyl-GPC (O-16:0/18:0)*	Plasmalogen	0.545844	0.516415	0.464738	0.422346	0.472488	1.29463	1.35061	1.50337	1.45313	1.3235	1.97086	1.68559	1.66589	1.67828	1.78813	0.427154	0.454858	0.4166	0.49801	0.465016	1.17473	1.18085	1.26222	1.11541	1.47014	1.98754	1.9889	1.95447	1.69472	1.59192	0.420428	0.433298	0.562795	0.419317	0.41444	1.07146	1.10863	1.2647	1.37046	1.27364	1.98329	1.97936	1.49114	1.83502	1.8399	0.596806	0.493189	0.611797
1-palmityl-2-palmitoyl-GPC (O-16:0/16:0)*	Plasmalogen	0.671854	0.72733	0.747196	0.654839	0.755848	1.33065	1.20311	1.22786	1.27304	1.33348	1.687	1.53611	1.42345	1.43815	1.15192	0.662632	0.673365	0.777402	0.619673	0.586713	1.23673	1.24857	1.3003	1.22158	1.12855	1.34053	1.40001	1.34361	1.41748	1.44922	0.588544	0.461883	0.61638	0.558402	0.638458	1.15648	1.0648	1.16761	1.08714	1.20642	1.51699	1.31049	1.46836	1.46305	1.48233	0.674986	0.679618	0.701534
1-stearyl-2-linoleoyl-GPC (O-18:0/18:2)*	Plasmalogen	0.885419	0.92498	0.948168	0.935951	0.977674	1.31134	1.17425	1.18956	1.24792	1.33692	1.51382	1.37476	1.38356	1.39136	1.21642	0.864609	0.903467	1.00211	0.939755	0.876763	1.37693	1.32776	1.34575	1.22476	1.27383	1.46392	1.46833	1.47452	1.51683	1.57103	0.808477	0.727927	0.737639	0.739266	0.76452	1.13296	1.07506	1.14637	1.15644	1.16938	1.38512	1.29912	1.30327	1.39009	1.29127	0.927548	0.94776	0.909067
2-hydroxybehenate	Fatty Acid, Monohydroxy	0.30993	0.243734	0.890619	1.48624	0.44104	0.658115	0.296176	2.25738	0.487522	0.246676	1.07229	0.540802	0.232948	0.445898	2.99142	0.711124	2.11806	0.347833	0.696842	0.883257	1.33202	1.45126	0.553101	3.78344	3.77132	1.63631	0.269564	0.319304	0.885195	1.19905	0.130201	0.129863	0.196731	0.249794	0.935087	0.791094	4.45592	0.973699	0.266505	0.233009	0.503773	0.24656	0.764894	4.11712	2.69892	2.65614	0.853027	0.324959
2-hydroxynervonate*	Fatty Acid, Monohydroxy			0.931359	1.83637		0.283384		1.41811			0.707172	0.407012		0.262859	1.82371	0.394111	2.84102		0.468722	0.86494	0.596461	0.755432	0.262848	3.40347	3.02169	0.925366			0.581705	0.926414					0.736394	0.424946	2.87294	0.615103					0.459113	5.89985	2.36295	2.68326	0.740208
maltitol/lactitol/cellobiotol/palatinol	Disaccharides and Oligosaccharides	0.158129	0.312823	0.24343	0.244232	0.207314	1.05659	1.63443	1.16694	2.12271	2.43674	2.51345	2.76139	2.25532	2.95367	2.70834						1.18803	0.862255	1.28127	0.894885	0.697755	1.9813	2.49711	2.48235	2.56447	2.09406		0.14205	0.290543	0.120702	0.318512	1.47958	1.65238	1.70713	2.01065	1.97534	2.41963	2.45134	2.32828	2.51053	2.71821	0.113326		0.0880745
hydroxystearate sulfate	Fatty Acid, Monohydroxy	1.63542	1.52363	1.60348	1.58918	1.62902	1.21167	1.21689	1.28757	1.21469	1.09417	1.01218	1	0.976966	0.945983	0.999415	1.22705	1.39261	1.29091	1.30547	1.36974	0.977674	1.24564	1.05994	1.18131	1.11951	0.951227	0.846235	0.985059	0.853367	0.899833	1.50005	1.46868	1.48528	1.53748	1.50431	0.900401	1.14713	1.21335	1.09358	1.05549	0.85032	0.762579	0.817721	0.846472	0.775769	0.981618	0.983765	1.10423
1-palmitoleoyl-2-linoleoyl-GPI (16:1/18:2)*	Phosphatidylinositol (PI)	0.549252	1.03705	1.03827	1.01137	0.913783	1.21874	0.902496	1.09489	1.0761	1.46981	1.41979	1.64425	1.59032	1.4314	0.928321	0.995283	0.618514	0.936622	0.667963	0.547788	1.25748	1.48116	1.37424	1.20696	0.812926	0.94011	0.892768	0.746923	1.26532	1.27755	1.01976	0.675511	0.73272	1.24533	1.19349	1.28391	1.01305	1.19435	0.93208	1.06809	0.87424	0.82945	1.43097	0.799724	1.18044	0.618681	1.16868	0.665872
glycerophosphoserine*	Phospholipid Metabolism	2.12456	1.41356	1.29005	1.06124	1.31305	0.847173	0.935143	1.24383	1.13392	0.895388	0.988648	0.948074	0.777414	1.24917	0.655289	1.34432	1.49217	2.47139	1.93857	1.45084	0.525306	0.677354	0.991881	0.805234	0.836724	0.768461	0.865846	0.727914	0.990009	1	1.59531	1.08194	1.25937	1.61192	1.04483	0.931628	0.935674	0.965847	0.946844	0.685089	0.741485	1.00812	1.32568	0.976619	1.21373	1.11295	1.9555	1.59577
palmitoleoyl-palmitoleoyl-glycerol (16:1/16:1) [2]*	Diacylglycerol	1.94839	2.00278	1.50399	1.51905	1.32188	0.710907	1.70428	0.934707	0.9984	0.91895	0.609752	0.81387	0.579706	0.677927	1.42029	0.779966	1.1481	1	1.63879	0.928153	0.623983	0.576006	0.672452	0.638906	1.5575	1.09532	0.913325	0.899017	0.630921	0.655293	0.816191	1.56119	1.47767	0.871997	0.817589	0.605349	1.68354	1.38075	1.39554	1.53749	1.0119	1.06072	0.628834	1.34677	0.916863	1.08357	1.0705	1.38386
1-palmitoyl-2-(hydroxylinoleoyl)-GPC (16:0/18:2(OH))*	Phosphatidylcholine (PC)	1.54331	1.30441	1.34598	0.907861	1.2036	1.05694	1.18232	1.09258	0.935056	0.80938	0.925431	0.742732	0.551314	0.738002	0.636881	1.39067	1.29895	1.1546	1.24767	1.14827	0.831755	0.95354	0.975508	0.812069	1.05128	0.770776	0.660182	0.773266	0.648692	0.553659	1.23235	1.12191	1.16451	0.753874	1.04364	0.459085	0.851209	0.809817	0.781732	0.907096	0.669402	0.571019	0.584129	0.750102	0.697908	1.1264	1.28066	1.20539
hexadecasphingosine (d16:1)*	Sphingosines	0.911226	0.945755	1.1022	1.36587	1.21306	0.744787	0.715027	0.498847	0.396628	0.44749	0.752797	0.599153	0.429094	1.01319	1	1.14089	1.53339	0.56509	0.714525	1.43614	0.814885	0.668408	0.506609	1.05885	1.37282	0.597905	0.487624	0.593857	1.09348	1.15154	1.02603	0.962225	0.960219	0.772594	1.28873	0.933165	1.09607	0.515518	0.992567	0.675629	0.691311	0.534754	0.46426	1.21733	1.16622	1.7899	0.956669	0.905624
ceramide (d18:1/17:0, d17:1/18:0)*	Ceramides	0.843545	0.578977	0.625036	0.787578	0.623649	0.905103	0.810967	0.954748	0.849758		0.950183	1.07994	1.02518	0.988448	1.1942	0.774274	0.869334	0.847614	0.956491	1.05187	0.827901	0.732001	0.808853	0.725962	0.881262	0.892945	0.84982	0.916722	0.929796	0.875667	0.967367	0.616921	0.847946	0.879899	0.754252	1.07258	1.28832	1.0172	1.04799	1.26645	1.77116	1.3934	1.29971	1.22888	1.65723	1.04226	1.07796	0.940724
linoleoylcholine*	Fatty Acid Metabolism (Acyl Choline)	0.467883	0.59104	0.433507	1.02196	0.358258	1.52404	1.0859	1.41051	1.08115	1.17573	1.7473	0.878328	1.26685	1.84822	1.20775	0.425035	0.844761	1.02335	0.712516	0.432516	1.36135	1.27348	1.76167	1.49627	1.61363	1.69088	1.68778	1.4001	1.16675	1.20429	0.435458	0.504787	1.15308	0.917532	0.805677	1.1781	1.26022	1.46228	1.32457	1.2218	1.22505	1.45246	1.62479	1.54296	1.39361	0.501921	0.533231	0.488153
1-arachidoyl-GPE (20:0)*	Lysophospholipid	0.335126	0.413264	0.576847	0.974096	0.504857	1.05802	0.761287	0.591525	0.46634	0.483601	1.5286	1.44663	0.894966	2.15273	2.07446	0.39856	0.728381	0.264204	0.286641	0.631628	1.31783	1.13738	0.811571	1.68401	1.7103	1.40511	0.949538	1.39342	2.65757	3.23074	0.425561	0.414822	0.326758	0.264224	0.79879	1.32728	1.58443	0.641906	0.961307	1	1.71301	1.25352	1.14886	4.63013	3.81868	0.791805	0.41415	0.46879
1-heptadecenoyl-GPC (17:1)*	Lysophospholipid	0.525993	0.41731	0.954409	1.90098	0.6924	1.34926	0.829718	0.860801	0.521452	0.41074	0.944275	0.637321	0.513557	1.30995	1.46497	0.649057	1.07051	0.322731	0.463605	1.1218	1.19441	1.08308	0.673535	1.5786	2.18188	0.933108	0.446227	0.648492	1.03948	1.54273	0.648862	0.659292	0.592824	0.359099	1.51386	0.954696	1.3476	0.508878	0.72697	0.847817	0.987972	0.59596	0.670213	2.29293	1.96661	1.2373	0.504747	0.490861
1-heptadecenoyl-GPE (17:1)*	Lysophospholipid	0.601895	0.54524	0.748781	1.32733	0.586596	1.30222	0.84083	0.849542	0.575502	0.552797	0.9795	0.817818	0.710338	1.13249	1.2948	0.702296	1.02181	0.454406	0.532573	0.95655	1.06101	1.03841	0.703397	1.08208	1.27002	0.881678	0.534918	0.697458	0.94726	1.28392	0.818191	0.850647	0.79873	0.554726	1.27285	0.952085	1.1096	0.632677	0.723016	0.87178	1.03916	0.772702	0.865872	1.87692	1.89979	1.03709	0.619211	0.631702
2-heptadecenoyl-GPE (17:1)*	Lysophospholipid	1.0848	0.419705	1.56913	3.51893	0.774663	0.616327	0.186206	2.07039	0.246854	0.0988068	1.02055	0.156504		0.240296	1.66046	2.11739	5.05912	0.440951	2.24177	2.63583	0.846687	0.69026	0.530132	2.16188	2.16668	0.914414		0.111177	0.506053	0.707955	0.369122	0.242819	0.190424	0.298692	1.42128	0.667732	2.86453	0.507711	0.160988		1.02318	0.119512	0.979454	3.07737	3.82949	3.2947	1.88081	0.299953
1-nonadecenoyl-GPE (19:1)*	Lysophospholipid	0.462139	0.635233	0.725474	0.352224		1.30966	0.568994	0.673209	0.508443	0.740345	1.50712	0.917865	0.84422	1.98329	2.31606	0.683687	0.741777	0.315871	0.134858	0.212415	0.63166	1.01524	0.405766	1.13377	1.51199	0.845166	0.752193	1.21048	1.72357	1.97547	0.458842	0.915397	0.82352	0.604447	1.55425	1.58781	0.803932	0.427062	1.11544	1.46855	1.15492	0.782502	1.31172	3.17489	2.82357	1	0.628917	0.860914
tetradecanoylsphingosine (d14:1)*	Sphingosines	0.810151	0.866877	1.24879	1.29646	1.15367	0.947841	0.925056	0.757936	0.638952	0.633308	1	0.737078	0.564406	1.1661	1.08717	0.885301	1.15643	0.520255	0.532296	1.15707	1.00378	0.96733	0.763288	1.3104	1.47759	0.826537	0.643275	0.838464	1.2767	1.26113	0.747918	0.745905	0.560111	0.492536	1.17791	1.09964	1.12211	0.573008	0.859064	0.74758	0.713536	0.550962	0.527826	1.23483	1.10919	1.29238	0.814263	0.795587
N-behenoyl-tetradecanoylsphinganine (d14:0/22:0)*	Dihydroceramides	0.696308	0.638106	0.654998	0.684893	0.696602	1.13468	0.872921	0.928457	0.859352	0.827855	1.41966	1	0.944888	1.60108	1.44475	0.783122	0.681996	0.62515	0.648415	0.686515	1.36929	0.985806	0.877799	0.971951	1.19209	1.12978	1.2599	1.17423	1.9838	1.721	0.820178	0.798546	0.901532	0.748388	0.8315	1.86129	1.68696	1.12145	1.43381	1.38182	1.52147	1.29758	1.34209	1.85878	2.50898	0.922336	0.798105	0.858535
N-behenoyl-tetradecanoylsphingosine (d14:1/22:0)*	Ceramides	0.977544	0.985391	1.01779	0.898385	0.995486	1.01565	0.882743	0.915801	0.92849	0.906398	0.995997	0.826078	0.831884	0.997943	1.00127	1.00261	0.974832	1	1.05421	0.94244	1.24423	0.956884	0.978763	0.843777	0.910287	0.883149	1.05002	0.987526	1.3272	1.17922	1.03444	0.960866	0.963086	0.990765	0.924465	1.29153	1.23947	0.982788	1.12823	1.15518	1.16299	1.04343	0.973664	1.08556	1.47582	0.984902	1.09154	1.07494
N-arachidoyl-tetradecanoylsphinganine (d14:0/20:0)*	Dihydroceramides	0.652331	0.619298	0.607097	0.708131	0.642693	1.29673	1.0254	0.979591	0.945065	1.01212	1.86493	1.36053	1.35213	1.9644	1.68585	0.619469	0.565126	0.582367	0.582285	0.53612	1.27906	1.0417	0.905772	0.956671	1.01347	1.25111	1.4788	1.51074	2.18126	2.0136	0.733986	0.708658	0.764285	0.746864	0.691165	1.61695	1.62307	1.2769	1.6477	1.59724	1.91582	1.68197	1.56894	2.2562	2.72547	0.726785	0.73336	0.728211
glycosyl-N-arachidoyl-tetradecanoylsphingosine (d14:1/20:0)*	Hexosylceramides (HCER)	1.31429	1.4685	1.45785	1.46116	1.49652	1.20422	1.225	1.23644	1.26768	1.36033	1.02751	1.01807	0.941584	0.925973	0.966191	1.40366	1.39347	1.45527	1.32539	1.29892	1.37387	1.34237	1.42257	1.30949	1.37144	0.918561	0.8417	1.0008	1.12485	0.965637	1.41343	1.2354	1.2773	1.42063	1.30751	1.12665	1.04599	1.10214	1.12248	1.113	0.896841	0.805087	0.832723	0.795917	0.885247	1.26279	1.39618	1.35868
glycosyl ceramide (d14:1/24:0, d16:1/22:0)*	Hexosylceramides (HCER)	1.01889	0.890458	1.12686	1.08739	0.95224	0.980264	0.933591	1.0433	1.00235	1.02559	1.09536	1.15719	1.0652	1.09743	1.16593	0.865492	0.937411	1.04554	1.01124	1.04479	1	1.0046	1.0289	1.09106	1.35171	1.12779	1.00633	1.1362	1.14762	1.27155	1.03063	0.984811	0.98506	0.961508	1.04766	1.08282	1.08121	0.943561	0.8269	0.958882	1.2637	1.24104	1.12668	1.38117	1.46515	1.38366	1.16701	1.17131
N-stearoyl-tetradecanoylsphingosine (d14:1/18:0)*	Ceramides	0.738159	0.820412	0.649207	0.740876	0.758484	1.11521	1.0541	0.693716	0.797782	0.754707	1.23025	0.876897	0.736411	1.3049	1.24084	0.786004	0.769558	0.738336	0.779195	0.680395	1.23629	0.913696	0.782879	0.939701	0.966634	0.851006	0.982029	1.09705	1.55409	1.3876	0.906441	0.885409	0.645371	0.726626	0.832663	1.28609	1.45265	1.14319	1.6287	1.53682	1.45055	1.13463	1	1.35934	1.75087	0.724316	0.800433	0.768006
N-arachidoyl-tetradecanoylsphingosine (d14:1/20:0)*	Ceramides	1.00001	1.02263	0.89929	0.875815	0.95067	1.14743	1.01198	0.965767	0.912945	0.97478	1.1574	1	0.990552	1.07603	1.00515	0.998654	0.94771	1.06843	1.05533	0.915798	1.15795	0.948089	0.94698	0.783418	0.842977	0.892634	1.09194	1.07823	1.23297	1.1004	1.0607	0.981294	0.890076	0.957433	0.900592	1.13212	1.1509	1.11318	1.24898	1.38454	1.25866	1.08256	1.02305	1.13018	1.37447	0.858743	0.93881	1.06017
linolenoylcarnitine (C18:3)*	Fatty Acid Metabolism (Acyl Carnitine, Polyunsaturated)	1.62262	1.59691	0.691985	0.777907	0.977895	1.48788	0.928948	2.28531	1.75278	2.37238	0.752542	1.33773	0.698083	0.489652	0.400143	1.96223	2.28603	3.81942	3.1438	1.34523	0.665102	1.09223	1.55123	0.704586	0.688248	1.23669	1.03154	1.33286	0.877878	0.631353	1.62336	1.26132	2.92457	2.84606	1.05619	0.23903	0.257899	0.428944	0.377678	0.406835	0.170076	0.353524	0.164879	0.0844152	0.151643	1.53374	2.29127	1.85698
behenoylcarnitine (C22)*	Fatty Acid Metabolism (Acyl Carnitine, Long Chain Saturated)	1.15115	1.27603	1.41623	1.27265	1.31248	0.936287	0.905549	0.861761	0.887174	0.878126	0.870833	0.763918	0.646877	0.79307	0.864156	1.36195	1.32401	1	1.07974	1.23287	1.12213	0.997401	0.925362	1.03845	1.24841	0.972725	0.823075	0.834538	0.81576	1.01	1.21395	1.214	1.54336	1.23426	1.12978	0.750268	1.0191	0.698439	0.747968	0.723189	0.544546	0.553548	0.455348	0.716243	0.564713	1.55434	1.16076	1.26352
arachidoylcarnitine (C20)*	Fatty Acid Metabolism (Acyl Carnitine, Long Chain Saturated)	0.787235	0.852378	0.787376	0.829807	0.833073	0.951382	1.06796	1.14734	0.990249	0.921811	1.00231	0.945929	0.869058	0.822874	0.745388	1.0538	0.922958	0.865214	0.892723	0.818456	1.23166	1.04767	1.10564	1.01632	1.0632	1.05962	0.974632	0.966025	0.993295	1	0.920103	0.9028	1.14611	0.897189	0.835014	0.716859	0.922907	0.864213	0.942664	1.01845	0.527919	0.581828	0.518568	0.478169	0.480285	1.26577	1.22843	1.29775
lignoceroylcarnitine (C24)*	Fatty Acid Metabolism (Acyl Carnitine, Long Chain Saturated)	1.32607	1.30728	1.46925	1.72182	1.39426	0.75426	0.813046	0.779003	0.69878	0.765834	0.769375	0.931401	0.649715	0.788119	0.726002	1.46191	1.71177	0.987279	0.999435	1.21805	1.13924	0.980485	0.918171	1	1.13394	0.963867	0.829199	0.785418	0.861255	1.09305	1.44962	1.42305	1.76201	1.37411	1.40764	0.853439	1.03383	0.733074	0.722964	0.657084	0.735272	0.726091	0.613172	0.804058	0.820675	1.59446	1.29319	1.18766
cerotoylcarnitine (C26)*	Fatty Acid Metabolism (Acyl Carnitine, Long Chain Saturated)	1.15103	1.17528	1.24685	1.34592	1.20889	0.706268	0.905626	0.956301	1.01014	0.941006	0.738604	0.999343	0.64303	0.959072	0.648136	0.895338	1.27788	0.877721	0.927881	1.00005	1.00147	1.00388	1.0206	0.858016	1.07448	0.931018	0.999948	0.692008	1.09673	1.1809	1.36357	1.19068	1.39293	1.15466	1.29512	1.25277	1.08174	0.875699	0.779589	0.89368	0.851407	0.736343	0.856273	0.911446	1.17724	1.50777	1.23818	1.09999
ximenoylcarnitine (C26:1)*	Fatty Acid Metabolism (Acyl Carnitine, Monounsaturated)	0.934536	1.07228	1.2266	1.45693	1.2052	0.887408	1.15703	0.995571	0.968531	0.887292	0.777814	0.77408	0.456943	0.75178	0.656505	1.24607	1.43559	0.801496	0.755984	1.03789	1.45304	1.21578	1.14484	1.02926	1.25549	0.87796	0.783658	0.719937	0.858814	0.965135	1.29224	1.22199	1.38127	1.13628	1.22067	0.934195	1.22134	0.629179	1	0.943467	0.406245	0.403122	0.297916	0.445159	0.503352	1.21679	1.12375	1.06789
eicosenoylcarnitine (C20:1)*	Fatty Acid Metabolism (Acyl Carnitine, Monounsaturated)	1.2479	1.27338	1.32282	1.56605	1.33506	0.971692	0.986195	0.861526	0.959586	0.989254	0.795975	0.905229	0.606055	0.683394	0.659805	1.60301	1.64121	1.2717	1.19019	1.33192	0.809684	0.931241	1	0.941342	0.932978	0.77055	0.631927	0.730696	0.733798	0.803612	1.36253	1.37924	1.74756	1.44705	1.24146	0.482436	0.7107	0.563918	0.528786	0.611381	0.345469	0.39696	0.352417	0.329126	0.399654	1.47329	1.3964	1.38695
erucoylcarnitine (C22:1)*	Fatty Acid Metabolism (Acyl Carnitine, Monounsaturated)	1.50066	1.47661	1.65058	1.42221	1.65844	1.40305	1.24278	1.25392	0.736595	1.40669	0.689863	0.788804	0.607957	0.733654	0.692835	1.5566	1.6052	1.35214	1.27596	1.31036	0.897312	1.45334	1.20569	1.02772	0.977825	0.751792	0.713854	1.02319	0.660357	0.886753	1.32679	1.52218	2.16053	1.50798	1.24814	0.490214	0.980925	0.737756	0.818687	0.643954		0.411735	0.425679	0.361763		1.76598	2.16514	1.9133
nervonoylcarnitine (C24:1)*	Fatty Acid Metabolism (Acyl Carnitine, Monounsaturated)	1.18647	1	1.04521	1.28471	1.1315	2.39885	2.384	1.73706	1.7593	2.8333	0.645674	0.699165	0.386903	0.543603	0.812387	1.54525	2.10321	0.955714	0.863172	0.988392	1.06225	2.37333	1.11489	1.6996	1.47385	0.774441	0.930978	1.07727	0.728971	1.50267	1.3355	1.756	2.28657	1.5152	2.06032	0.724531	2.06322	0.472539	1.10271	0.644663	0.457039	0.40806	0.309208	0.391289	0.401123	2.03151	1.82312	1.79187
palmitoleoyl ethanolamide (16:1)*	Endocannabinoid	0.148335	0.255789	0.280061	0.583399	0.260785	1.53477	1.00063	0.654225	0.554877	0.52072	1.78151	1.02983	0.806505	2.25183	2.41337	0.155169	0.447035	0.217897	0.150386	0.237461	1.86643	1.35632	0.823552	1.83071	2.49663	1.48179	1.32319	1.60559	2.67418	2.91316	0.27829	0.3635	0.412058	0.339104	0.786159	1.66344	2.08669	1.08589	1.31998	1.38731	1.85007	1.00914	1.22662	3.59672	3.34143	0.57039	0.211685	0.326221
hexadecasphinganine (d16:0)*	Sphingolipid Synthesis	1.1586	1.05686	1.17948	1.19592	1.14771	0.904315	0.821212	0.965846	0.833593	0.746603	0.827785	0.793336	0.734894	0.959789	0.833254	1.19712	1.14831	0.95496	0.924994	1.27783	0.717115	0.691327	0.74287	0.971549	1.12595	0.856228	0.635767	0.647609	0.938432	1.03612	1.17788	0.895493	1.21156	0.880101	1.49999	1.27563	1.1896	1.03724	1.23606	1.12873	0.990498	1.04971	1.06509	1.36481	1.18332	1.24543	1.15816	0.908345
tetradecasphinganine (d14:0)*	Sphingolipid Synthesis	0.645493	0.655645	0.835465	1.0068	0.781452	0.971059	0.959164	0.854903	0.828074	0.688916	1.22766	1.11441	0.845603	1.51659	1.4459	0.771974	0.803463	0.439327	0.50683	0.921425	0.949501	0.904495	0.785315	1.36432	1.70394	1.10919	0.960755	0.981957	1.6485	1.63329	0.670544	0.690356	0.751358	0.534762	1.09772	1.39567	1.67811	1.14475	1.1377	1.23015	1.62732	1.41476	1.35952	2.23221	1.83036	1.14889	0.690424	0.751501
N,N,N-trimethyl-5-aminovalerate	Lysine Metabolism	2.10378	1.62714	1.90164	1.39352	1.6944	1.00604	0.956127	1.01938	0.892715	0.39066	0.821306	0.532558	0.738751	0.564748	0.70968	1.48915	2.05389	1.61572	1.91729	1.6964	0.736372	1.03262	0.803265	1.25676	1.03228	0.37461	0.36055	0.420618		0.624888	0.993963	0.941474	0.983011	0.897642	1.16186	0.733896	0.47805	0.711501	1.17819	0.704792	0.858678	0.801667	1.04017	0.86042	0.762895	1.19397	1.32707	1.31107
ethyl alpha-glucopyranoside	Food Component/Plant	0.462398																0.362006		0.523706								0.369197				0.449772	0.592214														0.480169
carotene diol (1)	Vitamin A Metabolism	2.17649	2.78161	2.74867	1.55092	2.86882	1.03408	1.15753	1.15985	1.23705	1.50225	0.560829	0.568682	0.552629	0.519555	0.336912	1.93769	1.9982	2.21306	2.19139	1.9877	1	0.881941	0.921161	0.857261	0.777437	0.536702	0.622432	0.393841	0.41314	0.611636	2.52493	2.37303	2.02482	2.43165	2.23938	0.982007	1.0058	1.04796	0.879299	1.02393	0.561029	0.735326	0.773518	0.53108	0.59002	1.65862	1.94287	1.89965
carotene diol (2)	Vitamin A Metabolism	2.3114	2.30288	2.696	1.63478	2.95371	0.849395	0.910402	1.0922	1.05581	1.41796	0.586549	0.399309	0.472905	0.462109	0.278705	1.94436	1.95863	1.89725	1.79981	1.84279	0.850908	0.770387	0.859959	0.830347	0.751333	0.553985	0.443386	0.316545	0.350086	0.479856	2.38339	1.61325	2.04492	2.94733	2.12802	1.04977	0.894242	1.03818	0.797331	0.91594	0.418272	0.662086	0.736646	0.446789	0.545835	1.87906	2.20298	2.26655
1-oleyl-2-linoleoyl-GPC (O-18:1/18:2)*	Plasmalogen	0.699245	0.954925	0.72458	0.971886	0.901884	1.26277	1.35095	1.03618	1.26657	1.41957	2.8189	2.5069	2.51459	2.24802	1.98806	0.847521	0.720723	0.868609	0.68899	0.586695	1.50238	1.3504	1.42364	1.30524	0.900126	2.18066	2.33327	2.1856	2.37081	2.78725	0.645738	0.567868	0.510451	0.677216	0.692056	1.22633	0.999884	1.0625	0.987417	1.17623	1.69856	1.9958	2.37668	1.8824	2.23767	0.510045	0.817856	0.687734
1-palmityl-2-dihomo-linolenoyl-GPC (O-16:0/20:3n3 or n6)*	Plasmalogen	0.581768	0.580849	0.61765	0.534445	0.656896	1.19013	1.08765	1.03557	1.06356	1.21499	1.64763	1.58463	1.61789	1.63272	1.51119	0.685758	0.566616	0.625967	0.558612	0.617751	1.26591	1.43209	1.32303	1.43052	1.3617	1.92485	1.65116	1.84326	1.97347	1.8932	0.608404	0.530282	0.521261	0.610549	0.596606	0.97687	1	1.03936	1.00759	1.0989	1.35872	1.60335	1.3014	1.51323	1.4709	0.652059	0.670192	0.643118
1-palmitoyl-2-pentadecanoyl-GPC (16:0/15:0)*	Phosphatidylcholine (PC)	0.966798	1.0196	1.02042	1.51766	1.0105	1.00489	0.786752	0.871137	0.86045	1.01754	0.850374	0.917278	0.926937	0.83004	0.715461	1.16829	1.22673	1.20259	1.21771	1.29786	0.750812	0.991409	0.881008	0.903814	0.920351	0.586808			0.609887	0.737127	1.53525	1.30763	1.6985	1.42123	1.25273	0.775618	0.812601			0.893485		0.749068	0.864391	0.784703	0.765593	1.0343	1.01515	1.04137
1-lauroyl-GPC (12:0)*	Lysophospholipid	0.345599	0.34187	0.646075	1.3737	0.461951	2.46733	0.874818	1.22168	0.439497	0.287376	1.10733	0.346613	0.844927	0.644001	0.99993	0.798556	1.24397	0.492228	0.628885	1.16056	2.34043	2.19968	1.12624	2.60231	3.97636	1.58851	0.655589	0.508167	0.75194	1.5919	0.685038	0.616012	0.478983	0.392009	1.21111	0.86538	1.15215	0.396487	0.508394	0.779506	0.909902	0.470861	0.528641	1.3531	1.60117	1.14875	0.525513	0.607098
(N(1) + N(8))-acetylspermidine	Polyamine Metabolism	1.45236	1.31404	1.43932	1.33745	1.48902	1.20975	1.29473	1.07334	1.67211	1.26386	1.373	1.09127	1.24773	1.4341	1.51855	1.69304	1.44184	1.50827	1.46254	1.3332	1.02751	1.06551	1.13322	1	1.06631	1.34192	1.43355	1.48247	1.487	1.25246	1.20232	0.986108	1.20331	1.1164	1.18218	0.710127	1.03519	0.827557	0.758918	0.811558	1.10324	0.809769	1.01228	0.852405	1.00448	0.904016	1.13812	0.965824
N-lignoceroyl-tetradecanoylsphingosine (d14:1/24:0)*	Ceramides	0.898235	0.834762	0.943346	0.857223	0.849586	0.825581	0.695647	0.739158	0.725282	0.732689	0.988659	1.08413	0.938678	1.16394	1.06952	0.894091	0.902965	0.926475	0.9903	0.90196	0.921507	0.811855	0.821319	0.74618	0.856482	1.01773	1.1482	1.0885	1.33836	1.28272	0.973877	0.891717	0.97706	0.901209	0.890833	1.14581	1.1001	0.847233	0.846801	0.896337	1.53493	1.45824	1.17406	1.53058	1.97634	1.07162	1.05441	1.0175
glycosyl-N-behenoyl-tetradecasphingosine (d14:1/22:0)*	Hexosylceramides (HCER)	1.00255	0.928314	1.06671	1.05521	0.991299	1.11677	1.08011	1.16784	1.14725	1.11228	1.15732	1.2013	1.05727	1.17925	1.164	0.918282	0.999037	0.943165	1.00625	1.02124	1.18156	1.17074	1.23268	1.21406	1.31644	1.22045	1.06374	1.18277	1.33227	1.21883	0.964861	0.927982	0.959924	0.927781	1.03232	1.09765	1.06575	1.11281	0.975126	1	1.0205	1.05739	0.980115	1.12417	1.21498	1.11256	1.00006	1.05492
N-palmitoyl-phytosphingosine (t18:0/16:0)	Dihydroceramides	1.51171	1.59008	1.85349	1.76425	1.71403	1.1769	1.18114	1.2199	1.25811	1.3118	1.04198	0.999832	0.932279	1.06575	0.90934	1.75156	1.61702	1.43534	1.55074	1.64669	1.22435	1.17075	1.15697	1.19149	1.30467	0.850709	0.734766	0.744816	0.766412	0.872122	1.42527	1.28646	1.48406	1.38996	1.36609	1.06782	1.04996	1.01607	1.01153	0.974153	0.677215	0.814889	0.889951	0.752495	0.807365	1.41836	1.40478	1.15062
1-palmityl-2-linoleoyl-GPE (O-16:0/18:2)*	Phosphatidylethanolamine (PE)	1.12635	1.23259	1.2964	1.23532	1.17477	1.01245	0.909577	0.964952	0.91769	1.01886	0.892547	0.872396	0.809033	0.948629	0.786702	1.06036	1.0992	1.07313	1.04747	1.00553	1.14748	1.04449	1.05749	1	1.01485	0.876974	1.01446	0.805931	1.0473	1.00054	1.09515	1.01433	0.946492	0.990483	1.15626	1.36051	0.948556	0.960094	1.05026	0.948031	0.891419	0.902112	0.957018	0.888972	1.08191	1.20197	1.36139	1.20035
1-stearyl-2-linolenoyl-GPE (O-18:0/18:3)*	Phosphatidylethanolamine (PE)	0.851457	0.878951	0.945218	0.858827	0.913729	0.995794	0.905946	0.984806	0.959712	1.02569	1.10672	1.06517	1.02176	1.0168	0.966653	0.894658	0.865231	0.846553	0.840044	0.8133	1.03481	1.01409	0.996609	0.977137	0.996506	1.07662	1.07375	1.07488	1.14366	1.11538	0.918421	0.797839	0.862494	0.80656	0.883908	1.05104	0.975437	0.933559	0.96927	0.97655	1.10263	1.03962	1	1.13047	1.12955	0.966118	0.950802	0.941032
myristoylcholine*	Fatty Acid Metabolism (Acyl Choline)	1.0292	1.00729	0.891695	0.848402	1.1293	2.8392	1.14897	1.49131	1.31872	1.34571	1.62715	1.01168	1.98692	1.22446	0.939169	0.827341	1.29806	3.57939	0.957848	1.07546	1.42876	1.56632	2.28422	1.40725	1.57064	2.01968	1.36425	0.771552	0.833487	0.904985	0.89744	0.973746	1.60567	1.29645	1	0.911342	0.881414	1.48215	0.881626	0.800203	1.13969	1.45804	1.55188	0.878761	1.47651	0.814399	0.598001	0.73761
1-palmityl-2-oleoyl-GPE (O-16:0/18:1)*	Phosphatidylethanolamine (PE)	1.04334	1.22597	1.26151	1.51156	1.10159	0.921941	0.835787	0.847465	0.801899	0.864208	0.887749	0.947654	0.885928	0.879422	0.75453	0.961677	1	0.907855	0.861958	0.9121	0.866932	0.793695	0.798388	0.78755	0.830658	0.844758	0.796394	0.700523	0.874324	0.906475	1.03016	0.896195	1.05853	0.920669	1.20126	1.14465	0.893725	0.804998	0.835597	0.750138	0.98301	0.917117	1.12613	1.00707	1.16642	0.997259	1.01869	0.877063
1-stearyl-2-oleoyl-GPE (O-18:0/18:1)*	Phosphatidylethanolamine (PE)	0.71342	0.839818	0.957003	1.10704	0.832409	0.831907	0.780431	0.805912	0.804773	0.893211	1.06992	1.07893	1.08254	1.05738	0.921749	0.890422	0.807491	0.718453	0.690145	0.732685	0.933223	0.889661	0.874153	0.912165	0.919313	1.03434	1.07083	0.954458	1.16032	1.28109	0.80485	0.774824	0.873365	0.780428	0.913391	1.16052	0.89668	0.781745	0.838751	0.843382	1.17274	1.13048	1.20721	1.16054	1.3566	0.914722	0.872629	0.759034
1-stearyl-2-linoleoyl-GPE (O-18:0/18:2)*	Phosphatidylethanolamine (PE)	1.02311	1.10058	1.16927	1.08608	1.11037	1.02275	0.971645	0.96297	0.943211	1.02874	0.94091	0.965704	0.924624	1.00604	0.888327	0.98862	0.935871	0.954573	0.934604	0.957834	1.02531	1.03633	1.04582	1.00339	1.06879	0.931188	0.970229	0.891357	1.08666	1.10972	1.00259	0.910851	0.948579	0.974832	1.02229	1.31988	0.930381	0.951998	1.03511	0.935519	0.994169	0.948091	1.00767	1.03248	1.04501	1.0371	1.12377	1.01585
3-hydroxypalmitoylcarnitine	Fatty Acid Metabolism (Acyl Carnitine, Hydroxy)	0.990046	1	0.680308	1.25252	0.889639	1.12818	0.656104	1.54868	1.10389	1.02465	0.871159	1.64468	1.15596	0.752986	0.651081	1.34114	2.18044	2.03243	1.66145	1.02649	0.733402	1.16841	1.78405	0.948236	0.886967	2.06318	1.43932	1.09436	0.93621	0.870765	1.0296	0.908809	1.80129	1.3432	0.858595	0.288343	0.310304	0.666574	0.435269	0.453058	0.225453	0.383752	0.260596	0.216601	0.244725	1.1401	1.22712	1.24835
3-hydroxyoleoylcarnitine	Fatty Acid Metabolism (Acyl Carnitine, Hydroxy)	0.725288	0.752504	0.618508	1.02927	0.75463	0.830243	0.682998	1.26176	1.15234	1.18437	0.874266	1.57749	1.1122	0.82268	0.765171	0.987745	1.66503	1.57955	1.46354	0.692111	0.682921	0.992444	1.48244	0.839746	0.7624	1.78244	1.40739	1.08208	1.14672	0.958877	0.695627	0.696304	1.57172	1.3216	0.740295	0.328352	0.320323	0.589129	0.435419	0.341788		0.463048	0.339077	0.22531	0.260588	0.943479	1.06799	0.9384
2-hydroxyarachidate*	Fatty Acid, Monohydroxy	0.394195	0.312829	1.20816	2.56698	0.604782	0.469368	0.228954	1.72794	0.37399	0.178328	0.899463	0.496802	0.175484	0.378382	2.43111	0.917786	3.15285	0.438845	0.775409	1.26677	0.957703	1.14788	0.480273	3.63352	3.39645	1.15091	0.179806	0.231353	0.713069	1	0.132311	0.109535	0.181838	0.225425	1.0792	0.676992	3.73003	0.770766	0.195762	0.179877	0.369286	0.161506	0.53392	3.41286	2.09663	3.20074	0.991193	0.332082
1-myristoyl-GPI (14:0)*	Lysophospholipid	0.489593	0.450831	0.654584	1.50751	0.518936	1.66223	0.685581	1.69602	0.459144	0.386682	0.915356	0.391981	0.542131	0.535594	0.930524	1.01394	1.77104	0.550634	0.905513	1.31147	1.69438	1.71664	1.20471	2.33192	2.93641	1.21151	0.429289	0.506781	0.644664	1.10699	0.605398	0.624856	0.443631	0.43166	1.07063	0.762686	1.50782	0.579318	0.489918	0.630272	0.820661	0.480343	0.738827	1.28666	1.56331	1.24981	0.606568	0.527453
1-arachidoyl-GPI (20:0)*	Lysophospholipid	0.34547		0.882741	1.26159	0.420365	0.43261		2.20467			1.00188				0.907126	0.772967	1.58372		1.24233	0.598155	0.818971		0.636682	1.84351	1.33339	1			0.692698	0.537043				0.614089	0.622212	0.766161	2.41084	0.896426					0.801417	1.31126	2.20036	1.70594	1.44275
1-heptadecenoyl-GPI (17:1)*	Lysophospholipid	0.653245	0.437408	1.21798	2.07944	0.531786	1.21856	0.471055	2.38192	0.427103	0.250598	0.77244	0.332176	0.22779	0.422823	0.847143	1.24727	2.65552	0.620382	1.6785	1.34986	1.22148	1.31435	0.663505	1.92175	1.84382	0.961518	0.158172	0.29609	0.482114	0.614117	0.424899	0.477611	0.388644	0.51469	1.62668	0.816567	2.3143	0.767781	0.474847	0.577462	1.03109	0.221977	0.78984	1.86795	2.81081	2.28079	0.980805	0.572499
1-eicosenoyl-GPI (20:1)*	Lysophospholipid	0.741641	0.41734	1.10515	2.19421	0.420343	0.468104		2.26369	0.335747		0.749472				0.934273	1.30458	3.6473	0.657127	1.96079	1.0423	1	0.721673	0.728154	2.06386	1.73297	0.958681				0.540001				0.421344	0.880052		2.21342	0.931024			0.56873		0.59525	1.17999	1.81111	2.27503	1.32782
3-hydroxyoleate*	Fatty Acid, Monohydroxy	0.951015	0.75951	1.48667	3.52233	1.15893	0.946216	0.537962	2.22716	0.725637	0.399833	1.05474	1.13626	0.525165	0.730621	1.8094	1.55772	5.91675	1.76275	2.37452	1.79484	1	1.14241	1.01985	1.85183	1.98519	1.7144	0.515545	0.522023	0.932299	0.984781	0.42194	0.391955	0.535261	0.816568	1.09402	0.706464	1.95004	0.937046	0.415097	0.471475	0.761254	0.46768	0.929853	2.30297	1.81667	2.22087	1.39844	0.718248
lyxonate	Pentose Metabolism	1.14437	0.892944	1.07988	1.10138	1.20129	0.886875	1.14387	1.18671	1.45659	1.64637	1.23441	1.43456	1.12342	1.29121	1.27891	0.872988	0.892294	1.09678	0.995241	0.951708	0.866242	0.694062	0.856276	1.01598	1.02883	0.9339	1.0517	0.94984	0.919108	0.976912	0.713672	0.698859	0.75752	0.878898	0.774511	0.646874	0.858676	0.933491	0.822317	0.809398	1.43572	1.54114	1.35534	1.45025	1.31106	0.776588	0.640711	0.636819
dodecenedioate (C12:1-DC)*	Fatty Acid, Dicarboxylate	0.633192	0.801933	0.850156		0.537003	1.08241	1.09193	0.898673	0.514297	0.780263	1.50328	0.923734	0.992308	1.30351	1.10915	0.881029	0.951217	0.707007	0.57099	0.715469	1.87321	1.42565	0.99416	0.909024	1.65629	1.61933	0.975452	1.16927	1.7301	1.24274	0.463719	0.677474	0.548284	0.769646		0.837241	0.758478		0.708565	0.877487	1.50007	0.792361	0.800367	1.40508	1.08623	0.814744	0.85121	0.693579
hexadecenedioate (C16:1-DC)*	Fatty Acid, Dicarboxylate	0.264029	0.432155	0.503027	0.475997	0.493722	0.785147	0.799638	0.570506	0.499234	0.469366	1.07602	0.61409	0.619682	1.01559	1.18109	0.338197	0.402895	0.285394	0.287769	0.441392	1.27886	1.05574	0.639305	1.00693	1.1061	1.04816	0.856896	1.0014	1.48491	1.47213	0.325804	0.415518	0.294875	0.230057	0.384194	0.560106	0.778157	0.521725	0.688596	0.659377	0.855873	0.61353	0.714789	1.0809	1.126	0.383756	0.258112	0.278402
octadecenedioate (C18:1-DC)	Fatty Acid, Dicarboxylate	0.550282	0.664032	0.735625	0.656393	0.803488	0.850294	0.848011	0.704035	0.665384	0.663579	1.19642	0.98237	0.819277	1.13772	1.25046	0.670987	0.714044	0.598057	0.498591	0.693421	0.997568	1.03046	0.743648	1.04688	0.973421	1.14975	1.04439	1.42232	1.49544	1.50115	0.548335	0.686272	0.550932	0.506072	0.66163	0.76041	0.858582	0.728895	1.06696	0.858349	1.01369	0.708168	0.725989	1.27147	1.11847	0.739379	0.590804	0.716565
octadecadienedioate (C18:2-DC)*	Fatty Acid, Dicarboxylate	0.409086	0.592391	0.904273	0.734321	0.713058	0.839371	0.865505	0.721161	0.637558	0.530713	1.08302	0.846414	0.670004	1.16055	1.6052	0.495368	0.483057	0.354826	0.357859	0.618702	1.12536	1.10146	0.64751	1.17263	1.15876	1.25205	0.945033	1.57841	1.69466	2.05756	0.434677	0.699048	0.502483	0.395741	0.670514	0.875505	1.10425	0.738233	0.808149	1.01162	0.919324	0.562059	0.680949	1.71065	1.56357	0.800961	0.504279	0.710739
N-acetyl-2-aminooctanoate*	Fatty Acid, Amino	1.12655	1.02697	1.18319	0.84041	1.35199	1.50968	1.53226	1.31513	1.7514	1.19445	1.36854	1.13539	1.80446	0.890649	1.23153	2.33421	1.64636	2.29663	2.38247	2.43798	1.63148	1.96588	1.76981	1.84008	2.02178	1.50733	1.8603	1.00618	1.17341	1.08182	1.37906	1.18567	1.37717	1.38105	1.31954	0.708919	1.14713	1.3059	1.06481	1.24181	1.50902	2.07152	2.08534	1.14279	1.7755	0.956187	0.672333	1.02349
pyroglutamylphenylalanine	Modified Peptides	0.522083	0.494883	1.07253	1.6618	0.948621	0.821251	0.821348	0.636697	0.625178	0.428243	1	0.779925	0.573255	1.7087	1.74366	0.806159	1.1786	0.246783	0.304161	1.07944	0.924968	1.05285	0.584812	1.51401	1.96995	1.20422	0.683529	0.929074	1.94355	1.94385	0.724135	0.618122	0.56341	0.482781	1.55349	1.17531	1.14026	0.424663	0.744643	0.932803	1.27347	0.717228	0.925682	2.31655	1.86898	1.81949	0.527732	0.722015
3-hydroxybutyroylglycine**	Fatty Acid Metabolism (Acyl Glycine)	0.648102	0.595642	0.643876	0.526585	0.61346	0.650641	0.881089	0.846013	0.883547	0.920493	1.23897	1.48969	1.23709	1.14074	1.09743	1.13551	0.693337	0.692677	0.765109	0.720405	0.725677	0.729296	0.833826	0.625858	0.565389	0.877838	1.19238	1.22296	0.962453	0.846593	0.625317	0.572017	0.668361	0.660177	0.526267	0.634781	0.777579	0.814488	0.973527	1.1605	2.10174	1.87161	1.74409	1.0364	1.40286	0.842449	0.751683	0.804767
N,N,N-trimethyl-alanylproline betaine (TMAP)	Urea cycle; Arginine and Proline Metabolism	0.502242	0.589601	0.497272	0.608327		0.681959	0.615157	0.253614	1.77729	1.63783		1.89922	0.836458	1.12986	1.51811	0.943298	1.19875	0.489798	0.602083		1.34865	0.629077	1.01522	0.288222	0.733929	1.74575	2.20333	1.8387	1.92492	1.40125		0.277784	0.282237	0.260309	0.220132	0.456044	0.666452		0.627124	0.94518	1.80458	1.82742	1.90791	2.08151	1.85721	0.960464	0.627934	0.967934
pyroglutamylalanine*	Modified Peptides	0.757088	0.501774	1.28816	2.73993	1.70456	1.03208	0.906665	0.717713	0.748501	0.779914	0.993799	1.10722	0.756271	1.0953	1.12627	0.685955	1.46513	0.795123	0.636155		0.91339	0.803621	0.603312	0.954015	1.16328	0.960918	0.803608	0.848394	1.11509	1.31365		0.674688	0.656327	0.586215	1.42973	1.05483	1.00891	0.829956	1.13664	1.05545	1.28848	0.83751		1.83206	1.517	0.870365	0.535114	0.68977
pyroglutamylserine*	Modified Peptides	0.909232	0.648124	1.25646	1.57121	1.2204	0.655001		0.435573				0.48184		0.571029	0.865866	1.09776	1.58714	1.03116	0.934718	1.47679	0.579931	0.766269			0.826662				0.808233	0.855645	0.801517	0.527198	0.519413		1.06745					0.527871	0.507436			1.36321	1.02306	1.34556	0.935495	1.13881
pyroglutamylleucine*	Modified Peptides	0.491919	0.626025	0.920766	2.28976	0.818904	0.932371	0.87699	0.667392	0.757781	0.711717	1.10872	1.14388	0.821093	1.44518	1.69582	0.630293	1.1958	0.30061	0.386144	0.718975	0.752781	0.817784	0.542104	1.07864	1.13922	0.984351	0.626091	0.725692	1.1782	1.71248	0.653086	0.616305	0.578563	0.606939	1.28059	1	1.44	0.796847	0.94284	1.02649	1.69056	1.02978	1.35931	2.9929	2.11848	1.11618	0.505668	0.629696
tetradecadienoate (14:2)*	Long Chain Polyunsaturated Fatty Acid (n3 and n6)	0.910097	0.988718	1.40772	1.56844	1.20006	0.688014	1.06621	0.638261	0.848533	0.635457	1.20317	0.602258	0.585806	0.965196	1.22718	1.1193	0.90811	0.569468	0.530855	0.74187	0.926276	0.845208	0.555838	1.50511	0.795767	0.613546	0.641143	0.728084	1.33109	1.31182	0.878875	1.32638	1.0426	0.970306	1.61251	1.45681	1.24123	1.06217	1.68571	1.57747	1.01667	0.892989	1.11037	2.113	0.689898	1.61771	1.435	1.25316
3-amino-2-piperidone	Urea cycle; Arginine and Proline Metabolism	0.655196	0.59245	0.727445	0.912996	0.700495	0.836283	1.38286	1.08276	1.63995	1.86643	1.22282	1.85232	1.26177	1.82026	1.30375	0.74352	0.998568	0.621025	0.741249	0.719981	1.02534	0.76876	1.00307	0.941987	0.917748	1.11027	1.22349	1.09667	1.32567	1.34795	0.527302	0.558382	0.653746	0.545012	0.604428	0.752932	1.18161	0.913745	0.930387	0.897153	1.30641	1.6107	1.56455	1.65359	1.70832	0.723902	0.471998	0.526157
3-indoleglyoxylic acid	Food Component/Plant			0.345796	0.575078	0.300374	1.0799	1.18937	0.995698	1.02331	0.852368	1.11676	1.21899	1.0622	1.12194	1.21342	0.251445	0.446534	0.302309	0.306323	0.312116	1.32251	1.25844	1.07004	1.30446	1.43663	1.17645	1.06434	1.22608	1.33384	1.18898			0.384861		0.470563	0.805813	1.06018	0.859307	0.786781	0.744785	0.749281	0.809883	0.931376	1.04067	0.951986	0.480113	0.280027	0.456592
2-hydroxysebacate	Fatty Acid, Dicarboxylate	1.13895	0.844946	1.04514	0.835477	0.989895	1.18757	1.0808	1.11783	1.21722	1.19807	1.1429	0.936177	1.00017	1.056	1.02904	0.913473	1.18113	1.0463	0.947636	0.861858	1.04797	1.28177	0.987993	0.88057	1.29066	1.22437	1.04238	1.07783	1.48682	1.16375	0.912529	1.11703	0.904583	0.851431	1.10423	0.931455	0.993861	0.981748	0.840778	1.05347	0.992312	1.0162	0.834331	0.943669	1.26131	1.06939	1.12812	1.16966
N-acetyl-isoputreanine	Polyamine Metabolism	1.07631	1.00955	1.4407	1.309	1.14374	0.853924	1.11972	0.345038	1.87271	0.990447	0.783927	0.808042	0.830929	0.98601	1.02503	1.58748	1.07455	0.986255	1.19449	0.778663	1.21699	0.648193	0.900642	0.943674	0.886172	1.41866	1.50332	1.23321	1.88009	2.92473	0.633756		0.453588	0.727486	0.60765	0.25091	0.688403		0.833442	0.642621	3.02899	1.13022	1.80438	2.05307	1.55184	1.01399	0.832862	0.583912
N-acetyltheanine	Food Component/Plant	0.753629	0.563426	0.57699	0.504998	0.654593	0.932321	1.89881	1.60859	2.25089	1.69619	1.26077	1.68692	1.55699	1.91644	1.46153	0.451549	0.876143	0.582265	0.789681	0.667938	0.83729	0.594216	0.958733	0.56964	0.81088	1.417	1.51005	1.19416	1.04405	0.769568	0.465993	0.780702	0.757666	0.471228	0.569218	0.425623	0.885862	1.17216	0.842105	1.46029	2.52011	2.26629	1.90139	1.6489	1.36287	0.640718	0.377857	0.80098
2-eicosenoyl-GPE (20:1)*	Lysophospholipid	1.07371	0.424492	1.88689	3.86683	0.800243	0.39849		1.97526			0.884146				1.02781	2.17076	7.4796	0.378528	1.97249	1.91327	0.970604	0.916838	0.626329	2.87073	2.39548	0.947553			0.529901	0.787901				0.258799	1.08805	0.66976	3.21461	0.507365			0.497868		0.573819	3.0374	2.98184	3.52385	2.10363
1-linolenoyl-GPG (18:3)*	Lysophospholipid	0.429472	0.436634	0.877202	1.44401	0.779845	0.730039	0.511386	0.827286	0.397124	0.296389	1.18912	0.635645	0.561655	1.33916	1.32766	0.743913	1.45058	0.400631	0.574128	0.963521	1.27809	1.12593	0.738138	1.43425	1.48301	1.52626	0.689621	1	1.45629	1.28334	0.453642	0.402496	0.34587	0.351704	1.09618	0.850312	1.56326	0.916699	0.690806	0.650479	1.05359	0.534896	1.2463	2.3425	2.09803	1.74622	0.957237	0.550496
heptadecatrienoate (17:3)*	Long Chain Polyunsaturated Fatty Acid (n3 and n6)		0.398865	0.60163	0.942268	0.54029	0.923041	0.758022	0.770095	0.515529	0.506828	1.24063	0.921852	0.573447	1.21115	1.3557	0.467264	0.838574	0.260924		0.641373	1.05556	1	0.649087	1.199	1.45284	0.970406	0.779444	0.617729	1.1855	1.3194				0.376894	1.0062	0.814141	1.63022	0.558149	0.976676	0.730882	0.993262	0.779151	1.08725	2.20366	1.54535	0.922287	0.487593	0.319273
(3'-5')-adenylyladenosine*	Dinucleotide	0.655074	0.811874	0.664592	0.830801	0.625968	2.43191	1.43929	1.71765	1.32515	1.54563	2.04866	1.10424	1.85703	1.40557	1.26204	0.506578	0.749724	0.547586	0.580095	0.608549	2.10345	1.80918	1.34497	1.3554	1.11383	1.85756	1.92222	1.58795	1.18232	1.24983	1.01956	1.02943	0.998467	1.23291	1.22007	1.23787	1.85471	2.11104	2.35899	1.96637	1.48516	2.03776	2.26445	1.22372	1.46183	0.628469	0.540999	0.76027
(3'-5')-adenylylguanosine*	Dinucleotide	0.449128	0.736062	0.739947	1.22821	0.467323	2.27637	1.45003	1.19127	0.839804	0.845047	1.72326	0.874264	1.16903	1.461	1.89228	0.455017	0.736099	0.35645	0.388635	0.53052	2.31295	1.38628	0.765229	1.64584	1.62746	1.29371	1.04725	1.66212	1.5356	1.90679	0.815339	1	0.675477	0.637108	1.64461	1.87268	2.76498	1.31571	2.07088	1.81583	1.62117	1.33192	1.53142	2.2719	2.30471	0.78118	0.4355	0.838144
1-heptadecenoylglycerol (17:1)*	Monoacylglycerol	0.419181		0.754489	0.838269	0.428945	0.448923		1.74708			1.91998	1.87278	0.469032	0.780139	5.69169	0.726102	1.39154	0.700882	0.516671	0.794395	0.919909	0.719797	0.464341	1.86541	1.38431	1.63951	0.462937	0.769843	1.83016	2.34934					1.00761	0.570676	4.35672	0.966998			2.10131	0.641877	2.23362	16.2492	5.62403	1.87675	0.915205
linolenoyl ethanolamide (18:3)	Endocannabinoid						2.1658	0.331903		1.06231		1.58224	4.07861	0.481042	3.14534	1.88286				0.227999		2.76364	0.849263	0.267057	0.826355	1.39173	0.776207	0.992101	1.14464	2.38149	4.86572					0.573552	0.947668	1.06989	1.64846	0.628682	1.41826	1.98299	0.606298	0.709638	2.81687	2.85683			1.98808
1-(14 or 15)-methylpalmitoyl-GPC (a17:0 or i17:0)*	Lysophospholipid	0.511854	0.651355	1.05929	1.27802	0.844956	1.15817	0.862902	0.656765	0.616629	0.664566	1.73989	1.4153	1.02547	2.48303	1.97469	0.692722	0.897485	0.312012	0.353327	0.74587	1.421	1.09543	0.739856	1.64774	1.37301	0.992045	0.77687	1.1595	2.03467	2.40503	1.01454	0.904288	0.753133	0.70545	1.86523	1.49678	1.45488	0.640519	1.00722	0.953323	1.11847	0.813121	1	3.11438	2.9335	0.988106	0.666319	0.556627
2,3-dihydroxy-5-methylthio-4-pentenoate (DMTPA)*	Methionine, Cysteine, SAM and Taurine Metabolism			0.974375	1.52751	0.621017	0.78854	0.6539	0.543977	0.686344					0.589288	0.576283		1.41646	0.759341	1.10475	1.14399								0.61934		0.787001					0.766462			0.784141		0.725496				0.973798		0.722224	0.859558	0.599159
N-oleoylalanine	Fatty Acid Metabolism	0.426253	0.572683	1	1.70662	0.842365	1.23215	1.17506	0.576894	0.595216	0.538591	1.47657	1.11032	0.467107	2.26101	1.85008	0.463914	0.795186	0.426213	0.35573	0.78884	1.44328	1.35645	0.760967	2.00161	2.43768	1.05854	0.735119	1.13177	2.27162	2.6115	0.518648	0.675034	0.591119	0.514732	1.42856	1.63198	1.77848	0.591404	1.27768	0.908048	1.02306	0.607222	0.786436	3.35321	2.04163	0.896949	0.469137	0.591052
hydroxy-N6,N6,N6-trimethyllysine*	Lysine Metabolism	0.496461	0.530447	0.740655	0.67466	0.55378	0.398158	1.0331	1.00149	0.669264	1.11967	1.10353	0.923295	0.943122	0.64203	0.621569	1.09634	1.04576	0.998509	1.0465	0.918755	2.91185	3.07691	2.25933	2.70131	3.04411	1.25116	1.27136	2.05992	1.46422	1.89517	0.692505	0.996499	0.939914	0.734828	0.971366	1.90041	0.92195	0.752023	1.20173	0.884802	0.401951	0.794146	0.45917	0.452399	0.917617	1.13984	1.28651	1.07439
carboxysuccinate	TCA Cycle	1.71198	2.12171		0.0755453		2.58567	1.8999	0.263587	0.313646	3.02412	3.62898	3.0334	0.660349	0.0854132	0.0331105	2.61964	1.62234	0.897959	0.395925		2.7003	2.02493	1.58734			0.195731	0.588937	2.38604	0.217874	0.0880435	2.23219	1.18343	0.404038	0.619225	0.190634	0.188482		0.552386	1.06751	1.74156	2.71141	1.05458	1.81877		0.376674		1.80223	1.27299
arachidoyl-tetradecasphingosine-phosphoethanolamine (d14:1/20:0)*	Ceramide PEs	1.18918	1.3239	1.02381	1.10441	1.27987	1.12912	1.03583	0.767677	1.05476	1.13301	1.01696	1.00715	0.928149	0.967675	0.870468	1.15832	1.183	1.20626	1.09631	1.09205	1.02107	1.00955	1.11017	1.05991	1.01975	0.974631	0.912039	0.889077	0.99851	1.00064	1.18701	1.05928	1.00678	1.07773	1.15622	1.07161	0.984159	0.938115	0.944297	1.01501	0.618412	0.903804	0.861031	0.940745	0.938625	1.08382	1.2239	0.878636
behenoyl-tetradecasphingosine-phosphoethanolamine (d14:1/22:0)*	Ceramide PEs	1.11761	1.15439	0.748136	0.950454	1.21553	1.07137	0.936889	0.513014	1.01974	1.1117	0.969058	1.01622	0.946827	0.940539	0.810358	1.14212	1.16177	1.12848	1.1222	1.07236	1.02807	1.10985	1.07047	1.00953	1.06304	0.990553	0.90412	0.896515	1	1.0572	1.1208	0.963948	1.07265	1.02885	1.13084	1.08722	1.0135	0.963942	0.885541	0.958636	0.506184	0.884242	0.949102	1.01329	0.855727	1.21234	1.25421	0.661818
arachidoyl-tetradecasphingadienine-phosphoethanolamine (d14:2/20:0)*	Ceramide PEs	0.918197	1.01693	0.877904	0.883391	0.971141	1.16466	1.02867	0.887662	0.982838	1.14317	1.17879	1.15342	1.04588	1.03374	0.9735	0.945901	1.02594	1.05418	1.00381	0.988338	1.28091	1.29452	1.27264	1.24852	1.2262	1.12346	1.07123	1.09165	1.22406	1.23965	0.996032	0.797023	0.819393	0.895684	0.989759	1.09631	0.967637	0.965501	0.960757	1	0.838523	0.979537	0.945072	0.92897	1.03287	1.035	1.17785	0.850373
behenoyl-tetradecasphingadienine-phosphoethanolamine (d14:2/22:0)*	Ceramide PEs	0.819716	0.85193	0.653308	0.726933	0.847438	1.03237	0.996247	0.762313	0.994965	1.01224	1.15341	1.15492	1.10284	1.1699	1.08832	0.915096	0.86345	0.855003	0.794725	0.87485	1.19852	1.23391	1.15786	1.16297	1.30665	1.29852	1.24344	1.20785	1.34152	1.3555	0.80336	0.628523	0.673583	0.714	0.779367	1.14263	0.973075	0.930981	0.856783	0.880243	0.767123	1.11617	1.08928	1.14865	1.12977	0.956822	0.975847	0.649162
nervonoyl-tetradecasphingosine-phosphoethanolamine (d14:1/24:1)*	Ceramide PEs	1.86343	1.9466	1.54573	1.90328	1.75913	1.68658	1.47834	1.10416	1.36597	1.73476	1.02451	0.982313	1	0.998162	0.954423	1.887	1.90708	1.94479	1.58052	1.62531	1.23888	1.41899	1.44565	1.29254	1.14971	0.692503	0.701476	0.669718	0.794	0.84689	1.7702	1.47809	1.76532	1.65234	1.90676	1.31429	1.46713	1.24346	1.01628	0.88563	0.52243	0.630005	0.769586	0.764981	0.776634	1.58227	1.92893	1.29095
N-carboxymethylalanine	Food Component/Plant	1.21958	1.13136	1.09893	0.895476	1.28514	1.16389	1.58982	1.60353	1.47761	1.63818	1.91113	1.72412	1.41115	2.82192	1.456	0.783854	0.864739	0.853722	0.916618	0.735441	1.31654	1.38184	1.02195	1.45357	1.47235	1.24458	1.12238	1.21172	1.0576	1.50734	0.815356	0.821552	0.848741	0.756296	0.615273	0.852946	1	0.831313	1.17416	0.835129	1.27021	1.28603	1.28353	1.68799	1.24553	0.756536	0.424747	0.537787
succinoyltaurine	Methionine, Cysteine, SAM and Taurine Metabolism	0.547398	0.64585	0.407625	0.342139	0.387167	3.88555	1.91415	1.02068	1.22656	1.22745	2.90631	1.18743	1.18043	0.594171	0.91108	1.03614	0.608421	0.487174	0.544081	0.348226	2.38419	2.04685	1.41978	0.574471	0.774676	0.999324	1.05336	2.5332	0.659392	0.475087	1.35607	0.777402	0.668917	0.603254	0.420987	0.442437	0.725228	1.51852	1.75382	2.68978	3.75529	1.46195	1.69471	0.369073	0.865515	0.388645	0.706228	1
1-palmitoyl-2-palmitoleoyl-glycosyl-GPE (16:0/16:1)**	Glycosyl PE	0.45466	0.785285	0.781411	0.865682	0.624835	1.07156	0.928146	0.880531	0.74783	0.787518	1.08138	0.939759	1.08725	1.14375	1.20181	0.652616	0.655518	0.691029	0.534661	0.567028	1.33326	1.07386	1.08811	1.1526	0.946691	1.08188	0.893438	0.954539	1.18726	1.21263	0.816189	0.753618	0.699731	0.833623	0.956	1.13846	1.17374	1.12351	1	1.17629	1.18394	0.977588	1.11715	1.06359	1.42078	0.632366	0.629849	0.688592
1-palmitoyl-2-oleoyl-glycosyl-GPE (16:0/18:1)**	Glycosyl PE	0.50742	0.769163	0.815684	0.926229	0.653193	1.0021	1.02355	0.782296	0.773218	0.812397	0.988403	0.930609	0.983523	1.05106	0.992568	0.627245	0.712789	0.626374	0.579158	0.630952	1.16068	1.00091	1.01052	1.20826	0.997542	1.00837	0.882015	1	1.11639	1.17129	0.676837	0.815474	0.777643	0.751403	0.989842	1.12947	1.06147	0.975353	1.02291	1.02525	1.06256	0.893846	0.927598	1.05848	1.15086	0.832182	0.695641	0.794386
1-palmitoyl-2-linoleoyl-glycosyl-GPE (16:0/18:2)**	Glycosyl PE	0.722729	0.637861	0.720376	1.27782	0.599792	0.838793	1.40648	0.706979	1.14569	0.677675	0.797875	0.681931	0.682838	0.673054	0.866444	0.860372	0.962465	0.557705	0.763943	0.867281	1.65778	0.919006	0.791602	1.00907	1.40199	1.24781	1.17991	1.26712	0.828841	0.928504	1.02531	1.1384	1.01746	1.0359	0.788521	1.08195	1.4814	1.36135	1.39447	1.4679	1.51596	0.799131	0.871768	1.52939	0.938746	1.09341	0.950406	1.17998
1,2-dipalmitoleoyl-glycosyl-GPE (16:1/16:1)**	Glycosyl PE	0.392102	0.596918	0.539002	0.757372	0.49103	1.18226	1.06637	1.10019	0.930363	0.868877	1.19189	1.09056	1.33242	0.992022	1.27581	0.425026	0.537036	0.484745	0.464306	0.450809	1.15545	1.07226	1	1.00997	0.908712	1.06793	0.874543	1.01873	0.966023	1.00289	0.645244	0.722372	0.777152	0.6801	0.946382	0.907897	1.13115	1.25891	0.948846	1.03192	1.42253	1.25751	1.34996	1.0837	1.49068	0.490845	0.435458	0.507004
1-palmitoleoyl-2-linoleoyl-glycosyl-GPE (16:1/18:2)**	Glycosyl PE	0.533504	0.831645	0.874205	1.06536	0.701444	1.22705	1.03503	0.823643	0.833769	0.935082	1.18897	1.04353	1.06691	1.11074	0.922736	0.534971	0.664768	0.6096	0.514861	0.56564	1.339	1.08553	0.897555	1.33314	1.07484	0.960163	0.863217	0.866205	1.12231	1.29872	0.743647	0.699191	0.73241	0.780348	1.16799	1.1488	0.997802	0.894071	0.962331	1.01788	1.1145	0.959533	1.17265	1.09498	1.35119	0.706129	0.595228	0.636785
1-stearyl-2-linoleoyl-glycosyl-GPE (O-18:0/18:2)**	Glycosyl PE	0.434623	0.678978	0.758688	0.863987	0.604302	1.09819	1.0584	0.819877	0.884449	0.89331	1.1469	0.964467	0.836706	1.318	1.11627	0.471417	0.577053	0.431132	0.43918	0.56944	1.2642	1.01957	0.965193	1.35511	1.19749	1.03278	1.05428	1.06249	1.15856	1.37727	0.556276	0.6641	0.574301	0.605399	0.858611	1.52138	1.17827	0.971399	1.2129	1.08955	1.18156	1.0765	1.18879	1.38964	1.55392	0.698109	0.587536	0.623483
1-stearyl-2-linolenoyl-glycosyl-GPE (O-18:0/18:3)**	Glycosyl PE	0.399926	0.40162	0.559562	0.563218	0.490821	1.15077	0.95909	0.802495	0.82395	0.840543	1.22988	1.04825	1	1.26964	1.19835	0.433807	0.506611	0.332282	0.388225	0.422141	1.14337	0.972493	0.951864	1.22377	1.08513	1.14144	1.07126	1.26949	1.3847	1.49778	0.517321	0.585425	0.521776	0.495425	0.755356	1.14124	1.0258	0.914982	1.05203	1.05534	1.21565	1.15628	1.13922	1.46341	1.51552	0.616937	0.470537	0.593446
behenoyl-tetradecasphingosine-glycosyl-phosphoethanolamine (d14:1/22:0)**	Hexosylceramide (HCER) PEs	0.681204	0.80412	0.526756	0.741032	0.851585	1.27031	1.00795	0.489941	1.09346	1.08359	1.21544	1.17729	0.953709	1.193	0.960722	0.660706	0.807374	0.702564	0.640781	0.699322	1.1475	1.22939	1.25798	1.34832	1.43557	1.22896	0.992866	1.15362	1.26525	1.43814	0.669572	0.83596	0.944111	0.915297	1.13469	1.39601	1.26519	1.17547	1.15852	1.21169	0.675563	1.06254	1.24569	1.49404	1	0.949999	0.840008	0.522782
behenoyl-tetradecasphingadienine-glycosyl-phosphoethanolamine (d14:2/22:0)**	Hexosylceramide (HCER) PEs	0.303529	0.523405	0.384334	0.549156	0.423601	1.18542	0.891428	0.617316	0.828032	0.958574	1.38428	1.26	1.24219	1.43096	1.11147	0.497813	0.490446	0.581958	0.460122	0.42339	1.32352	1.41073	1.30544	1.53635	1.24483	1.23719	1.19603	1.32183	1.5145	1.8073	0.39979	0.376374	0.414524	0.461874	0.730374	1.03822	1.02263	0.969848	0.863622	0.882803	0.766335	1.06367	1.24877	1.32239	1.27246	0.653779	0.58055	0.448997
arachidoyl-tetradecasphingosine-glycosyl-phosphoethanolamine (d14:1/20:0)**	Hexosylceramide (HCER) PEs	0.672609	0.892962	0.725435	0.901899	0.865989	1.16261	1.24136	0.615766	1.05754	1.05052	1.07576	1.11731	1.01916	1.17694	1.02947	0.663823	0.798312	0.731844	0.598756	0.74716	1.12424	1.1308	1.03606	1.35086	1.2067	1.05221	0.870237	1.13649	1.23546	1.30808	0.786041	0.854048	0.666499	0.923818	1.04453	1.2482	1.16339	0.959001	1.19034	1.25477	0.735549	1.04403	1.00519	1.36618	1.00153	0.839843	0.731376	0.629679
pentose acid*	Partially Characterized Molecules	0.951459	0.791626	0.915692	0.913402	0.744905	0.948623	1.43537	1.05383	1.9855	1.98895	1.17511	1.61457	1.32209	1.62594	1.24483	0.970776	1.16015	0.922223	0.910447	0.727128	0.908464	0.690969	0.825572	0.997088	0.86507	0.936086	0.947009	1.22254	1.331	1.21762	0.604615	0.735241	0.66373	0.760211	0.576431	0.486131	0.695607	0.909108	0.697619	0.85215	1.23648	1.55044	1.36978	1.38955	1.23028	0.630952	0.656403	0.444237
feruloylquinate (1)	Food Component/Plant	0.831312	0.667913				0.59808	1.1576	1.04323	1.42935	1.79876	1.20852	1.75629	0.987003	1.62641	1.25317	0.718123	1.42134				0.648375	0.73513	0.560185	0.591198	0.611433	1.14426	1.29162	1.40843	1.19737	1.5209								0.847124	0.560313		0.681863	1.43731	1.013	1.40593	0.891575		0.615841	0.444181
feruloylquinate (2)	Food Component/Plant	0.937111	0.506443	0.819068	1.10833	0.900589	0.794584	1.27465	1.32325	1.85035	2.10318	1.57818	2.00564	1.37987	1.87787	1.56027	1.04997	1.39004	0.641533	0.674248	0.600893	1.07873	0.979096	0.866014	1.13299	0.897108	1.56443	1.80564	1.67205	1.60591	1.68066	0.491158		0.842081	0.704132	0.594503	0.554514	0.735877	1.13644	0.974744	0.834835	0.989774	1.45587	1.28648	1.50647	1.18165	0.481803	0.563671	0.450624
(2 or 3)-decenoate (10:1n7 or n8)	Medium Chain Fatty Acid				0.741841	0.76829	1.36474	0.937694	1.0071	1.12972	1.36348	1.43558	1.52677	1.27687	1.34751	1.43117			0.553091	0.596257	0.839452	1.07434	1.32646	1.32748	1.1791	1.17562	1.25242	0.924523	1.11422	1.10231	1.08545		0.8548	0.745811			0.870502	1.13634	1.10072	0.911501	1.04458	1.21212	0.912939	0.940708	0.998857	1.2631	0.614234	0.726484
branched-chain, straight-chain, or cyclopropyl 12:1 fatty acid*	Partially Characterized Molecules	0.644758	0.643484	0.967782	1.09322	0.93769	1.36522	1.21874	1.07068	1.07608	0.817344	1.0463	0.989453	0.948711	1.35894	1.74172	0.648136	0.825671	0.689029	0.581312	0.866155	1.21021	1.2065	0.840438	1.70775	1.6046	1.43355	0.866563	0.713564	1.44255	1.75855	0.544548	0.55666	0.478942	0.520212	0.955797	1.16794	1.48892	0.751088	0.811986	0.98655	0.88501	0.722781	0.856378	1.80203	1.39668	0.898936	0.528251	0.518729
N-acetylmethionylphenylalanine	Dipeptide	1.61523	0.747908	1.24543	1.41074	2.09803	0.893884		0.537462								1.31872	1.14782	1.34546	1.13578	2.71839			0.361052	0.323691	0.354834					0.455361	0.645378	0.27518		0.274585	1.00084											1.26364	1.00643	0.757726
gamma-glutamylasparagine	Gamma-glutamyl Amino Acid	0.683959	0.875464	0.69156	0.710784	0.778399	1.35762	1.46611	1.5696	1.69859	1.77326	1.68786	1.55836	1.76952	1.65004	1.36664	0.707898	0.635097	0.707058	0.765661	0.61473	1.2915	1.17783	1.29874	1.16011	1.15144	1.34189	1.59475	1.18832	1.13697	0.93821	0.848955	0.910588	1.03421	0.856945	0.767804	0.886271	1.04726	1.43232	1.19959	1.32957	1.33889	1.56693	1.6199	1.12821	1.07094	0.842213	0.752347	0.852453
4-chlorobenzoic acid	Chemical	1.06561	1.13356	1.18544	1.10289	1.04986	1.06325	1.08085	1.07426	1.02578	1.01464	1.00244	0.909664	0.980262	0.993841	0.989137	1.0385	1.06104	1.01119	1.05097	1.01543	1.099	1.06723	1.01083	1.08302	1.01832	1.05324	0.963002	0.971371	0.988981	0.95573	1.03583	1.0378	1.00874	1.06094	1.05349	0.924449	0.947519	1.03438	1.0302	1.00755	1.01082	0.914095	0.980795	0.956101	1	1.0481	1.03803	1.01508
2,4-di-tert-butylphenol	Chemical	0.758718	0.68135	1.2969	1.48997	0.855719	0.766378	0.342885	2.29323	0.600141	0.364266	1.13995	0.577063	0.306139	0.409906	1.61101	1.47914	2.44164	0.917586	1.84549	1.43915	1.15225	1.28218	0.810519	1.87231	1.52468	1.16585	0.285832	0.362415	0.662601	0.726166	0.323174	0.310865	0.397275	0.700524	1.09652	0.977518	3.0747	1.30751	0.392389	0.335173	0.841727	0.322906	1.07667	1.90363	2.05942	1.6931	1.43119	0.653988
N,N-dimethyl-pro-pro	Modified Peptides	2.03772	2.00524	2.51678	3.19704	2.39747	0.673301	1.07941	0.74272	1.09808	0.816413	0.79987	0.946136	0.783924	0.97186	0.875747	2.12012	3.00885	2.13683	2.09372	2.61629	0.924916	0.845988	0.888164	0.995813	0.948588	0.826755	0.840669	0.894067	1.00841	1	1.46527	1.28906	1.28717	1.54849	1.18325	0.418858	0.558822	0.588285	0.538876	0.655027	0.802092	0.69372	0.811997	0.973063	0.724342	1.8962	1.79272	1.72662
2-lauroyl-GPC (12:0)*	Lysophospholipid	1.46017	0.998248	1.7843	2.3319	1.56813	1.85888	0.602642	1.46399	0.386398	0.271446	0.601863	0.231479	0.496488	0.429382	0.534141	2.22962	3.13713	1.64561	1.96425	4.53617	1.21559	1.45484	0.99303	1.80816	2.57019	0.922029	0.427129	0.229834	0.371529	0.908054	1.67952	0.980852	0.73679	0.708984	2.04933	0.61944	0.708318	0.298675	0.272433	0.486931	0.482542	0.380752	0.353671	0.757735	0.835985	2.27163	1.4984	0.921846
1-lauroyl-GPE (12:0)*	Lysophospholipid	0.407012	0.294764	0.610779	1.23122	0.418992	1.16667	0.522829	1.88141	0.288638	0.224199	0.934327	0.266177	0.553969	0.491019	1.09787	1	1.8343	0.490454	0.889615	1.19387	1.33668	1.32139	0.741596	1.86742	2.29297	1.31965	0.43612	0.397552	0.600919	0.928876	0.443778	0.416259	0.352557	0.33957	0.838977	0.702921	1.89108	0.701974	0.382754	0.538234	1.06182	0.502684	0.970107	2.10504	2.30888	1.40613	0.703562	0.517893
N-lactoyl valine	Lactoyl Amino Acid	0.604767	0.661732	1.16139	1.04492	0.949695		0.456943	0.325883				0.462363	0.563663			0.876135	0.982486	0.528069	0.630823	1.31982		0.343366	0.280323	0.388129		0.473248	0.496165	0.966381	0.805943	0.671132	0.680424	0.99752	0.483505	0.394605	0.713293		0.690773	0.336018		0.688462	1.46619	0.739747	0.63263	1.53563	0.927956	1.42558	0.997719	1.00299
1-oleyl-GPC (O-18:1)*	Lysoplasmalogen	0.324669	0.400376	0.746469	0.968237	0.655844	1.00826	1.17099	0.694493	0.704244	0.47006	3.00109	2.36817	1.41044	4.23995	4.08776	0.466585	0.536258		0.401022	0.59722	1.16051	0.991742		1.58729	1.89022	2.55947	1.74277	2.25123	3.76879	4.99598	0.497288	0.537956	0.353055	0.34651	0.738473	1.16817	1.64203	0.613056	1.24541	0.849804	1.80599	1.61462	1.34759	6.60911	4.21075	0.706605
1-oleyl-GPE (O-18:1)*	Lysoplasmalogen	0.458377	0.502432	0.613518	0.846212	0.587287	1.27612	1.27121	0.803384	0.942169	0.769326	2.85259	2.42369	1.68754	3.50679	3.52887	0.485585	0.694817	0.35488	0.346566	0.547514	1.47354	1.47619	1	1.61407	1.85392	2.53351	2.26031	2.73066	3.64066	4.5143	0.421787	0.451069	0.463664	0.319662	0.771674	1.56183	1.85526	1.00578	1.28441	1.28835	2.22625	1.96696	1.68076	4.44972	3.81743	0.670314	0.341577	0.487302
1-erucoyl-GPE (22:1)*	Lysophospholipid	0.981093	0.695487	1.34743	2.47708	1.02724	1.17535								0.455076	0.5199	0.956747	1.93837		0.660688	1.28231	0.887672	0.841971		1.38685	1.73094				0.60863	1.07761	0.60491	0.707325			1.68754	0.695857	0.572954							1.25051	1	1.32098
[truncated: 12 more columns]
