# Supplementary material for: Two lysosomal genes ATP13A2 and GBA1 interact to drive neurodegeneration
Source: Mol Neurodegener. 2026 Jan 30;21:18. doi: 10.1186/s13024-025-00923-z (PMC13001375; doi:10.1186/s13024-025-00923-z)
Supplement: Supplementary file 4 — Supplementary Material 4 [file 13024_2025_923_MOESM4_ESM.xlsx]

## Sheet: Sheet1
Table S5. Key resources
REAGENT or RESOURCE	SOURCE	IDENTIFIER
Antibodies
Rabbit anti-GlcCer	Glycobiotech	RAS_0010
Mouse anti-CTSL	R&D Systems	MAB22591
Mouse anti-LBPA	Echelon Biosciences	Z-PLBPA
Rat anti-Elav	DSHB	Rat-Elav-7E8A10 anti-elav
Mouse anti-Repo	DSHB	8D12 anti-Repo
Rabbit anti-TH	Sigma-Aldrich	SAB2701683
Mouse anti-Actin	ThermoFisher	ICN691001
Rabbit anti-Rab5	Abcam	ab31261
Mouse anti-Dynamin	BD Biosciences	610245
Mouse anti-Rab7	DSHB	Rab7
Rabbit anti-Phospho-Drosophila-S6K (Thr398)	CST	9209
Rabbit anti-S6K	SCBT	sc-9027
Rabbit anti-Drosophila Atg8	gift from S Zhang
Rabbit anti-Ubiquitin (P37)	CST	58395S
Cy™3 AffiniPure® Goat Anti-Rabbit IgG (H+L)	Jackson ImmunoResearch Labs	111-165-003
Cy™3 AffiniPure® Goat Anti-Mouse IgG (H+L)	Jackson ImmunoResearch Labs	115-165-003
Cy™5 AffiniPure® Goat Anti-Rabbit IgG (H+L)	Jackson ImmunoResearch Labs	111-175-144
Cy™5 AffiniPure® Goat Anti-Rat IgG (H+L)	Jackson ImmunoResearch Labs	112-175-143
Cy™5 AffiniPure® Goat Anti-Mouse IgG (H+L)	Jackson ImmunoResearch Labs	115-175-146
Peroxidase AffiniPure® Goat Anti-Mouse IgG (H+L)	Jackson ImmunoResearch Labs	115-035-146
Peroxidase AffiniPure® Goat Anti-Rabbit IgG (H+L)	Jackson ImmunoResearch Labs	111-035-144
Chemicals
Paraformaldehyde 16% Aq Solution	EMS	15711
EM-grade glutaraldehyde, 25% Aq solution	EMS	16221
Sodium cacodylate, trihydrate	EMS	12300
Osmium tetroxide 4% Aq solution	EMS	19191
Propylene oxide	EMS	20411
Embed-812	EMS	14900
DDSA	EMS	13711
NMA	EMS	19001
DMP-30	EMS	13600
UranyLess EM Stain	EMS	22409
Lead Citrate 3%	EMS	22410
Normal Goat Serum	Jackson ImmunoResearch Labs	005-000-121
BODIPY™ 493/503	Invitrogen	D3922
Vectashield	Vector Labs	H-1000
RapiClear	SunJin Lab Co.	N/A
RIPA Lysis and Extraction Buffer	Thermo Scientific	89900
PhosSTOP™	Roche	4906845001
LysoTracker™ Red DND-99	Invitrogen	L7528
TRIzol	Invitrogen	15596026
ML-SA1	Cayman Chemical	29958
Myriocin from Mycelia sterilia	Sigma-Aldrich	S2626
Spermine	Sigma-Aldrich	S3256
Spermidine	Sigma-Aldrich	S2626
DFMO	gift from T Stewart and R Casero
Critical Commercial Assays
NuPAGE™ Bis-Tris Mini Protein Gels, 4-12%, 1.0-1.5 mm	Invitrogen	NP0336BOX
NuPAGE™ MOPS SDS Running Buffer (20X)	Invitrogen	NP0001
NuPAGE™ Transfer Buffer (20X)	Invitrogen	NP0006
SuperSignal™ West Dura Extended Duration Substrate	Thermo Scientific	34075
TURBO DNA-free™ Kit	Invitrogen	AM1907
High-Capacity cDNA Reverse Transcription Kit	Applied Biosystems	4368814
Fast SYBR™ Green Master Mix	Applied Biosystems	4385612
Gateway™ LR Clonase™ II Enzyme mix	Invitrogen	11791020
Q5® Site-Directed Mutagenesis Kit	NEB	E0554S
Experimental Models: Organisms/Strains
w1118; Df(4)ED6366, P{3'.RS5+3.3'}Abcd1ED6366 panED6366/Dp(2;4)eyD, AblpeyD: eyD	BDRC	8067; FBst0008067
w*; P{UAS-mCherry.NLS}3	BDRC	38424; FBst0038424
w1118; TI{TI}Gba1bKO	Kinghorn et al., 2016	95275; FBst0095275
y1 w1118; TI{TI}FRT101F anneB/In(4)ciD, ciD panciD	Stinchfield et al., 2024	602197; FBst0602197
y1 w*; PBac{UAS-ATP13A2}VK33/TM3	This study	N/A
y1 w*; PBac{UAS-ATP13A2 p.R370W}VK33/TM3	This study	N/A
y1 w*; PBac{UAS-anne}VK33/TM3	This study	N/A
y1 w*; PBac{UAS-anne p.R491W}VK33/TM3	This study	N/A
y1 w*; PBac{CH321-61L7}VK00033	This study	N/A
y1 w*; TI{CRIMIC.TG4.0}Gba1bCR00541-TG4.0/TM3, Sb1 Ser1	BDRC	78943; FBst0078943
y1 w67c23; TI{CRIMIC.TG4.1}anneCR70036-TG4.1/In(4)ciD, ciD panciD	BDRC	94599; FBst0094599
y1 w*; Mi{MIC}CG7997MI05592	BDRC	41425; FBst0041425
y1 w*; Df(3R)CRIMIC-CR70994 TI{CRIMIC.TG4.2}Ect3CR70994-KO-TG4.2/TM3, Sb1 Ser1	BDRC	600090; FBst0600090
y1 w*; TI{CRIMIC.TG4.0}GalCR00570-TG4.0 asRNA:CR43866CR00570-TG4.0-X	BDRC	78954; FBst0078954
y1 w* TI{CRIMIC.TG4.2}Hexo2CR00593-TG4.2	BDRC	80603; FBst0080603
y1 w*; Mi{MIC}Sap-rMI11015	BDRC	55571; FBst0055571
y1 w*; TI{CRIMIC.TG4.2}CG15533CR70998-TG4.2/TM3, Sb1 Ser1	BDRC	600038; FBst0600038
y1 w*; TI{KozakGAL4}IduaCR70996-KO-kG4	BDRC	600125; FBst0600125
y1 w*; TI{KozakGAL4}IdsCR70995-KO-kG4/TM3, Sb1 Ser1	This study	N/A
w1118; TI{TI}SgshKO	BDRC	82437; FBst0082437
w1118; TI{TI}NagluKO/CyO	BDRC	82436; FBst0082436
y1 w* TI{CRIMIC.GT14}HgsnatCR00046	BDRC	81140; FBst0081140
y1 w*; Df(2R)CRIMIC-CR70845 TI{KozakGAL4}GnsCR70845-KO-kG4	BDRC	98649; FBst0098649
y1 w*; TI{KozakGAL4}CG7402CR70280-KO-kG4/TM3, Sb1 Ser1	BDRC	95019; FBst0095019
y1 w*; Mi{Trojan-GAL4.0}LManIIMI08174-TG4.0/SM6a	BDRC	66808; FBst0066808
y1 w*; TI{CRIMIC.TG4.1}β-ManCR70997-TG4.1/TM3, Sb1 Ser1	BDRC	600037; FBst0600037
y1 w*; Mi{MIC}FucaMI09867	BDRC	53416; FBst0053416
y1 w*; TI{CRIMIC.TG4.0}CG5731CR70593-KO-TG4.0/SM6a	BDRC	98531; FBst0098531
y1 w*; TI{CRIMIC.TG4.0}Lip4CR70999-TG4.0	BDRC	602230; FBst0602230
y1 w*; TI{CRIMIC.TG4.0}Lip3CR70009-TG4.0/TM3, Sb1 Ser1	BDRC	92686; FBst0092686
w1118; TI{TI}CG7049KO/TM6B, Tb+	BDRC	81096; FBst0081096
y1 w*; TI{KozakGAL4}GnptabCR70008-KO-kG4/SM6a	BDRC	94946; FBst0094946
y1 w*; Mi{MIC}CtnsMI11701/TM3, Sb1 Ser1	BDRC	56364; FBst0056364
y1 w*; TI{CRIMIC.TG4.2}dsbCR01044-TG4.2/TM3, Sb1 Ser1	BDRC	81159; FBst0081159
y1 w*; Mi{Trojan-GAL4.0}SNF4AγMI11063-TG4.0p Snmp1MI11063-TG4.0p-X/TM3, Sb1 Ser1	BDRC	78383; FBst0078383
y1 w*; Mi{MIC}empMI10245/SM6a	BDRC	53236; FBst0053236
y1 w*; TI{CRIMIC.TG4.1}MFS3CR00517-TG4.1	BDRC	80587; FBst0080587
y1 w*; TI{CRIMIC.TG4.0}Npc1aCR00521-TG4.0/SM6a	BDRC	78937; FBst0078937
y1 w*; TI{KozakGAL4}Npc2aCR70696-KO-kG4/SM6a	BDRC	98615; FBst0098615
w1118; Trpml1	BDRC	28992; FBst0028992
y1 w*; TI{CRIMIC.TG4.2}Ppt1CR70032-TG4.2	BDRC	92689; FBst0092689
y1 w*; TI{CRIMIC.TG4.2}CspCR70088-TG4.2	BDRC	92700; FBst0092700
y[1] w[*];y1 w*; TI{KozakGAL4}CG10104CR70156-KO-kG4	BDRC	94987; FBst0094987
y1 w*; TI{CRIMIC.TG4.0}CtsFCR71279-TG4.0/TM3, Sb1 Ser1	BDRC	602849; FBst0602849
